# Supplementary material for: (2E,6E)-2,6-Bis(2,4,5-trimethoxy­benzyl­idene)cyclo­hexa­none
Source: Acta Crystallogr Sect E Struct Rep Online. 2010 Feb 13;66(Pt 3):o630–1. doi: 10.1107/S1600536810005192 (PMC2983730; doi:10.1107/S1600536810005192)
Supplement: Supplementary file 1 [file e-66-0o630-sup1.cif]

##############################################################################
###                                                                        ###
###        Electronic paper (Acta Crystallographica Section E)             ###
###                                                                        ###
##############################################################################
#                                                                            #
# This CIF contains the data in a paper accepted for publication in Acta     #
# Crystallographica Section E. It conforms to the requirements of Notes      #
# for Authors for Section E, and has been peer reviewed under the auspices   #
# of the IUCr Commission on Journals.                                        #
#                                                                            #
# Full details of the Crystallographic Information File format               #
# are given in the paper "The Crystallographic Information File (CIF):       #
# a New Standard Archive File for Crystallography" by S. R. Hall, F. H.      #
# Allen and I. D. Brown [Acta Cryst. (1991), A47, 655-685].                  #
#                                                                            #
# The current version of the core CIF dictionary is obtainable from          #
# ftp://ftp.iucr.org/pub/cif_core.dic. The current version number is 2.4.    #
#                                                                            #
# Software is freely available for graphical display of the structure(s) in  #
# this CIF.  For information consult the CIF home page http://www.iucr.org/  #
# cif/home.html                                                              #
#                                                                            #
# This file may be used for bona fide research purposes within the           #
# scientific community so long as proper attribution is given to the journal # 
# article from which it was obtained.                                        #
#                                                                            #
##############################################################################
                                             
data_global
_audit_creation_method     'form.cif (version 2.0)'
_journal_data_validation_number     ?
_journal_date_recd_electronic     2010-01-27
_journal_date_accepted     2010-02-09
_journal_name_full     'Acta Crystallographica, Section E'
_journal_year     2010
_journal_volume     66
_journal_issue      3
_journal_page_first     o630
_journal_page_last     o631
_journal_paper_category     QO
_journal_coeditor_code     SJ2721
_publ_contact_author_name     'Prof. Fun, Hoong-Kun'
_publ_contact_author_address
;
      X-ray Crystallography Unit
      School of Physics
      Universiti Sains Malaysia
      11800 USM, Penang
      MALAYSIA
;
_publ_contact_author_email     'hkfun@usm.my'
_publ_contact_author_fax     '604 6579150'
_publ_contact_author_phone     '604 6533652'
_publ_section_title
;
(2<i>E</i>,6<i>E</i>)-2,6-Bis(2,4,5-trimethoxybenzylidene)cyclohexanone
;
loop_
    _publ_author_name
    _publ_author_footnote
    _publ_author_address
    'Tara Shahani' ?
;
      X-ray Crystallography Unit
      School of Physics
      Universiti Sains Malaysia
      11800 USM, Penang
      Malaysia
;
    'Hoong-Kun Fun'
;
      Thomson Reuters ResearcherID: A-3561-2009
;
;     X-ray Crystallography Unit
      School of Physics
      Universiti Sains Malaysia
      11800 USM, Penang
      Malaysia
;
    'G. L. Balaji' ?
;
      Organic Chemistry Division,
      School of Advanced Sciences,
      VIT University,
      Vellore-632 014,
      India
;
    'V. Vijayakumar ' ?
;
      Organic Chemistry Division,
      School of Advanced Sciences,
      VIT University,
      Vellore-632 014,
      India
;
    'S. Sarveswari ' ?
;
      Organic Chemistry Division,
      School of Advanced Sciences,
      VIT University,
      Vellore-632 014,
      India
;
data_I
_audit_creation_method     SHELXL-97
_chemical_name_systematic
;
(2<i>E</i>,6<i>E</i>)-2,6-Bis(2,4,5-trimethoxybenzylidene)cyclohexanone
;
_chemical_name_common     ?
_chemical_formula_moiety     'C26 H30 O7'
_chemical_formula_sum     'C26 H30 O7'
_chemical_formula_iupac     'C26 H30 O7'
_chemical_formula_weight     454.50
_chemical_melting_point     ?
_symmetry_cell_setting     Monoclinic
_symmetry_space_group_name_H-M     'P 21/n'
_symmetry_space_group_name_Hall     '-P 2yn'
loop_
    _symmetry_equiv_pos_as_xyz
    'x, y, z'
    '-x+1/2, y+1/2, -z+1/2'
    '-x, -y, -z'
    'x-1/2, -y-1/2, z-1/2'
_cell_length_a     9.09430(10)
_cell_length_b     13.49470(10)
_cell_length_c     18.8293(2)
_cell_angle_alpha     90.00
_cell_angle_beta     100.4490(10)
_cell_angle_gamma     90.00
_cell_volume     2272.50(4)
_cell_formula_units_Z     4
_cell_measurement_reflns_used     7467
_cell_measurement_theta_min     2.67
_cell_measurement_theta_max     30.20
_cell_measurement_temperature     296(2)
_exptl_crystal_description     'block'
_exptl_crystal_colour     'yellow'
_exptl_crystal_size_max     0.37
_exptl_crystal_size_mid     0.21
_exptl_crystal_size_min     0.18
_exptl_crystal_density_diffrn     1.328
_exptl_crystal_density_meas     ?
_exptl_crystal_density_method     'not measured'
_exptl_crystal_F_000     968
_exptl_absorpt_coefficient_mu     0.096
_exptl_absorpt_correction_type     'multi-scan'
_exptl_absorpt_process_details     '(<i>SADABS</i>; Bruker, 2009)'
_exptl_absorpt_correction_T_min     0.9650
_exptl_absorpt_correction_T_max     0.9833
_exptl_special_details
;
;
_diffrn_ambient_temperature     296(2)
_diffrn_radiation_type     MoK\a
_diffrn_radiation_wavelength     0.71073
_diffrn_radiation_source     'fine-focus sealed tube'
_diffrn_radiation_monochromator     graphite
_diffrn_measurement_device_type
;
Bruker SMART APEXII CCD area-detector diffractometer
;
_diffrn_measurement_method     '\f and \w scans'
_diffrn_detector_area_resol_mean     ?
_diffrn_reflns_number     29097
_diffrn_reflns_av_R_equivalents     0.0359
_diffrn_reflns_av_sigmaI/netI     0.0400
_diffrn_reflns_theta_min     1.87
_diffrn_reflns_theta_max     30.23
_diffrn_reflns_theta_full     30.23
_diffrn_measured_fraction_theta_max     0.990
_diffrn_measured_fraction_theta_full     0.990
_diffrn_reflns_limit_h_min     -12
_diffrn_reflns_limit_h_max     12
_diffrn_reflns_limit_k_min     -16
_diffrn_reflns_limit_k_max     19
_diffrn_reflns_limit_l_min     -26
_diffrn_reflns_limit_l_max     26
_diffrn_standards_number     0
_diffrn_standards_interval_count     .
_diffrn_standards_interval_time     .
_diffrn_standards_decay_%     ?
_refine_special_details
;
Refinement of <i>F</i>^2^ against ALL reflections. The weighted <i>R</i>-factor
wR and goodness of fit <i>S</i> are based on <i>F</i>^2^, conventional
<i>R</i>-factors <i>R</i> are based on <i>F</i>, with <i>F</i> set to zero for
negative <i>F</i>^2^. The threshold expression of <i>F</i>^2^ >
\s(<i>F</i>^2^) is used only for calculating <i>R</i>-factors(gt) etc. and is
not relevant to the choice of reflections for refinement. <i>R</i>-factors
based on <i>F</i>^2^ are statistically about twice as large as those based on
<i>F</i>, and <i>R</i>- factors based on ALL data will be even larger.
;
_reflns_number_total     6691
_reflns_number_gt     4027
_reflns_threshold_expression     I>2\s(I)
_refine_ls_structure_factor_coef     Fsqd
_refine_ls_matrix_type     full
_refine_ls_R_factor_all     0.1169
_refine_ls_R_factor_gt     0.0695
_refine_ls_wR_factor_gt     0.1377
_refine_ls_wR_factor_ref     0.1553
_refine_ls_goodness_of_fit_ref     1.064
_refine_ls_restrained_S_all     1.063
_refine_ls_number_reflns     6691
_refine_ls_number_parameters     317
_refine_ls_number_restraints     4
_refine_ls_hydrogen_treatment     constr
_refine_ls_weighting_scheme     calc
_refine_ls_weighting_details
         'calc w=1/[\s^2^(Fo^2^)+(0.0429P)^2^+1.1706P] where P=(Fo^2^+2Fc^2^)/3'
_atom_sites_solution_hydrogens     geom
_atom_sites_solution_primary     direct
_atom_sites_solution_secondary     difmap
_refine_ls_shift/su_max     ?
_refine_ls_shift/su_max_lt     0.001
_refine_ls_shift/su_mean     <0.001
_refine_diff_density_max     0.239
_refine_diff_density_min     -0.242
_refine_ls_extinction_method     none
_refine_ls_extinction_coef     ?
loop_
    _atom_type_symbol
    _atom_type_description
    _atom_type_scat_dispersion_real
    _atom_type_scat_dispersion_imag
    _atom_type_scat_source
    'C' 'C' 0.0033 0.0016
                         'International Tables Vol C Tables 4.2.6.8 and 6.1.1.4'
    'H' 'H' 0.0000 0.0000
                         'International Tables Vol C Tables 4.2.6.8 and 6.1.1.4'
    'O' 'O' 0.0106 0.0060
                         'International Tables Vol C Tables 4.2.6.8 and 6.1.1.4'
_computing_data_collection     'APEX2 (Bruker, 2009)'
_computing_cell_refinement     'SAINT (Bruker, 2009)'
_computing_data_reduction     'SAINT (Bruker, 2009)'
_computing_structure_solution     'SHELXTL (Sheldrick, 2008)'
_computing_structure_refinement     'SHELXTL (Sheldrick, 2008)'
_computing_molecular_graphics     'SHELXTL (Sheldrick, 2008)'
_computing_publication_material
;
SHELXTL (Sheldrick, 2008) and PLATON (Spek, 2009)
;
loop_
    _atom_site_type_symbol
    _atom_site_label
    _atom_site_fract_x
    _atom_site_fract_y
    _atom_site_fract_z
    _atom_site_U_iso_or_equiv
    _atom_site_adp_type
    _atom_site_calc_flag
    _atom_site_refinement_flags
    _atom_site_occupancy
    _atom_site_disorder_assembly
    _atom_site_disorder_group
    O O1 0.26290(19) 0.81506(13) -0.25518(8) 0.0701(5) Uani d . 1 . .
    O O2 0.46504(19) 0.94889(13) -0.21805(8) 0.0677(5) Uani d . 1 . .
    O O3 0.57350(17) 0.81575(11) 0.02537(8) 0.0560(4) Uani d . 1 . .
    O O4 0.2953(2) 0.57310(12) 0.10823(8) 0.0769(6) Uani d . 1 . .
    O O5 0.29543(19) 0.29369(11) 0.23732(8) 0.0618(4) Uani d . 1 A .
    O O6 -0.0235(2) 0.00816(12) 0.17156(9) 0.0732(5) Uani d . 1 A .
    O O7 -0.11209(18) 0.08047(12) 0.04346(8) 0.0627(4) Uani d . 1 . .
    C C1 0.3099(2) 0.74316(15) -0.13474(11) 0.0458(5) Uani d . 1 . .
    H H1A 0.2355 0.6960 -0.1483 0.055 Uiso calc R 1 . .
    C C2 0.3373(2) 0.81086(16) -0.18504(11) 0.0481(5) Uani d . 1 . .
    C C3 0.4469(2) 0.88311(16) -0.16507(11) 0.0483(5) Uani d . 1 . .
    C C4 0.5267(2) 0.88492(15) -0.09551(11) 0.0456(5) Uani d . 1 . .
    H H4A 0.6001 0.9328 -0.0823 0.055 Uiso calc R 1 . .
    C C5 0.4985(2) 0.81575(14) -0.04479(10) 0.0418(4) Uani d . 1 . .
    C C6 0.3896(2) 0.74210(14) -0.06348(10) 0.0405(4) Uani d . 1 . .
    C C7 0.3571(2) 0.67221(14) -0.00909(10) 0.0414(4) Uani d . 1 . .
    H H7A 0.3853 0.6931 0.0385 0.050 Uiso calc R 1 . .
    C C8 0.2925(2) 0.58240(14) -0.01745(10) 0.0413(4) Uani d . 1 A .
    C C9 0.2669(2) 0.53078(14) 0.04976(10) 0.0441(5) Uani d . 1 . .
    C C10 0.2049(2) 0.42752(14) 0.04458(10) 0.0390(4) Uani d . 1 A .
    C C11 0.1613(3) 0.38201(15) -0.02935(10) 0.0502(5) Uani d D 1 . .
    H H11A 0.1699 0.3105 -0.0253 0.060 Uiso calc PR 0.871(6) A 1
    H H11B 0.0577 0.3979 -0.0485 0.060 Uiso calc PR 0.871(6) A 1
    H H11C 0.0364 0.3580 -0.0455 0.060 Uiso d PR 0.129(6) A 2
    H H11D 0.2383 0.3151 -0.0082 0.060 Uiso d PR 0.129(6) A 2
    C C12A 0.2580(3) 0.41870(14) -0.08081(12) 0.0498(8) Uani d PD 0.871(6) A 1
    H H12A 0.3610 0.3997 -0.0632 0.060 Uiso calc PR 0.871(6) A 1
    H H12B 0.2261 0.3881 -0.1277 0.060 Uiso calc PR 0.871(6) A 1
    C C12B 0.1315(14) 0.4496(10) -0.0939(6) 0.082(8) Uani d PD 0.129(6) A 2
    H H12C 0.1311 0.4113 -0.1375 0.098 Uiso calc PR 0.129(6) A 2
    H H12D 0.0337 0.4797 -0.0970 0.098 Uiso calc PR 0.129(6) A 2
    C C13 0.2482(3) 0.52947(15) -0.08856(11) 0.0575(6) Uani d D 1 . .
    H H13A 0.1466 0.5477 -0.1098 0.069 Uiso calc PR 0.871(6) A 1
    H H13B 0.3130 0.5510 -0.1212 0.069 Uiso calc PR 0.871(6) A 1
    H H13C 0.3357 0.4916 -0.0669 0.069 Uiso d PR 0.129(6) A 2
    H H13D 0.2519 0.5469 -0.1344 0.069 Uiso d PR 0.129(6) A 2
    C C14 0.1980(2) 0.38183(14) 0.10713(11) 0.0437(5) Uani d . 1 . .
    H H14A 0.2338 0.4193 0.1481 0.052 Uiso calc R 1 A .
    C C15 0.1438(2) 0.28305(14) 0.12215(10) 0.0395(4) Uani d . 1 A .
    C C16 0.1928(2) 0.24048(14) 0.19020(10) 0.0423(4) Uani d . 1 . .
    C C17 0.1381(2) 0.14907(15) 0.20811(11) 0.0469(5) Uani d . 1 A .
    H H17A 0.1707 0.1224 0.2538 0.056 Uiso calc R 1 . .
    C C18 0.0359(2) 0.09808(14) 0.15832(11) 0.0464(5) Uani d . 1 . .
    C C19 -0.0115(2) 0.13695(15) 0.08948(11) 0.0439(5) Uani d . 1 A .
    C C20 0.0398(2) 0.22886(14) 0.07311(11) 0.0433(5) Uani d . 1 . .
    H H20A 0.0041 0.2559 0.0278 0.052 Uiso calc R 1 A .
    C C21 0.1569(3) 0.74047(18) -0.27866(12) 0.0603(6) Uani d . 1 . .
    H H21A 0.1141 0.7511 -0.3285 0.090 Uiso calc R 1 . .
    H H21B 0.0794 0.7426 -0.2502 0.090 Uiso calc R 1 . .
    H H21C 0.2049 0.6769 -0.2732 0.090 Uiso calc R 1 . .
    C C22 0.5693(3) 1.02662(17) -0.20014(14) 0.0640(7) Uani d . 1 . .
    H H22A 0.5703 1.0672 -0.2419 0.096 Uiso calc R 1 . .
    H H22B 0.6671 0.9993 -0.1840 0.096 Uiso calc R 1 . .
    H H22C 0.5414 1.0662 -0.1623 0.096 Uiso calc R 1 . .
    C C23 0.6873(3) 0.88797(17) 0.04552(12) 0.0570(6) Uani d . 1 . .
    H H23A 0.7343 0.8776 0.0949 0.086 Uiso calc R 1 . .
    H H23B 0.6439 0.9530 0.0404 0.086 Uiso calc R 1 . .
    H H23C 0.7606 0.8820 0.0149 0.086 Uiso calc R 1 . .
    C C24 0.3591(3) 0.2507(2) 0.30446(12) 0.0772(8) Uani d . 1 . .
    H H24A 0.4324 0.2950 0.3304 0.116 Uiso calc R 1 A .
    H H24B 0.4060 0.1891 0.2963 0.116 Uiso calc R 1 . .
    H H24C 0.2821 0.2389 0.3322 0.116 Uiso calc R 1 . .
    C C25 -0.0341(3) -0.01589(18) 0.24289(13) 0.0663(7) Uani d . 1 . .
    H H25A -0.0779 -0.0805 0.2441 0.099 Uiso calc R 1 A .
    H H25B -0.0955 0.0322 0.2612 0.099 Uiso calc R 1 . .
    H H25C 0.0640 -0.0159 0.2722 0.099 Uiso calc R 1 . .
    C C26 -0.1422(3) 0.10874(19) -0.02995(12) 0.0634(7) Uani d . 1 . .
    H H26A -0.2049 0.0598 -0.0575 0.095 Uiso calc R 1 . .
    H H26B -0.0500 0.1139 -0.0477 0.095 Uiso calc R 1 . .
    H H26C -0.1923 0.1717 -0.0346 0.095 Uiso calc R 1 . .
loop_
    _atom_site_aniso_label
    _atom_site_aniso_U_11
    _atom_site_aniso_U_22
    _atom_site_aniso_U_33
    _atom_site_aniso_U_12
    _atom_site_aniso_U_13
    _atom_site_aniso_U_23
    O1 0.0786(11) 0.0790(12) 0.0460(9) -0.0247(9) -0.0067(8) 0.0191(8)
    O2 0.0777(11) 0.0669(11) 0.0557(10) -0.0219(9) 0.0045(8) 0.0270(8)
    O3 0.0667(10) 0.0512(9) 0.0453(8) -0.0205(7) -0.0026(7) 0.0099(7)
    O4 0.1479(17) 0.0475(9) 0.0382(9) -0.0341(10) 0.0246(9) -0.0076(7)
    O5 0.0905(12) 0.0490(9) 0.0402(8) -0.0184(8) -0.0030(8) 0.0028(7)
    O6 0.1228(15) 0.0437(9) 0.0548(10) -0.0316(9) 0.0207(10) 0.0047(7)
    O7 0.0733(10) 0.0562(10) 0.0541(9) -0.0266(8) -0.0009(8) 0.0056(7)
    C1 0.0488(11) 0.0429(11) 0.0450(11) -0.0095(9) 0.0067(9) 0.0055(9)
    C2 0.0509(12) 0.0528(13) 0.0392(11) -0.0045(10) 0.0044(9) 0.0088(9)
    C3 0.0524(12) 0.0465(12) 0.0470(12) -0.0039(10) 0.0117(9) 0.0142(9)
    C4 0.0463(11) 0.0394(11) 0.0506(12) -0.0083(9) 0.0077(9) 0.0085(9)
    C5 0.0467(11) 0.0365(10) 0.0415(11) -0.0021(8) 0.0064(8) 0.0047(8)
    C6 0.0470(10) 0.0355(10) 0.0398(10) -0.0018(8) 0.0098(8) 0.0056(8)
    C7 0.0506(11) 0.0367(10) 0.0367(10) -0.0028(9) 0.0071(8) 0.0029(8)
    C8 0.0546(11) 0.0352(10) 0.0358(10) -0.0046(9) 0.0129(8) 0.0015(8)
    C9 0.0636(13) 0.0346(10) 0.0358(10) -0.0067(9) 0.0133(9) 0.0000(8)
    C10 0.0484(11) 0.0318(10) 0.0381(10) -0.0015(8) 0.0111(8) 0.0002(8)
    C11 0.0741(14) 0.0354(11) 0.0415(11) -0.0105(10) 0.0110(10) -0.0025(9)
    C12A 0.0751(19) 0.0390(14) 0.0384(13) -0.0028(12) 0.0182(12) -0.0078(10)
    C12B 0.11(2) 0.081(16) 0.062(13) 0.035(14) 0.026(12) 0.000(11)
    C13 0.0890(17) 0.0492(13) 0.0369(11) -0.0140(12) 0.0186(11) -0.0012(9)
    C14 0.0568(12) 0.0356(10) 0.0392(10) -0.0073(9) 0.0098(9) -0.0004(8)
    C15 0.0485(11) 0.0328(10) 0.0391(10) -0.0014(8) 0.0133(8) 0.0027(8)
    C16 0.0551(12) 0.0354(10) 0.0380(10) -0.0029(9) 0.0129(8) -0.0020(8)
    C17 0.0694(14) 0.0356(11) 0.0367(10) 0.0006(10) 0.0126(9) 0.0051(8)
    C18 0.0645(13) 0.0316(10) 0.0461(11) -0.0049(9) 0.0179(10) 0.0032(8)
    C19 0.0488(11) 0.0376(11) 0.0456(11) -0.0069(9) 0.0093(9) 0.0002(9)
    C20 0.0484(11) 0.0404(11) 0.0410(11) -0.0026(9) 0.0074(8) 0.0075(8)
    C21 0.0647(14) 0.0613(15) 0.0513(13) -0.0012(12) 0.0007(11) -0.0027(11)
    C22 0.0683(15) 0.0491(14) 0.0767(17) -0.0051(12) 0.0186(13) 0.0241(12)
    C23 0.0634(14) 0.0538(13) 0.0512(13) -0.0166(11) 0.0030(10) -0.0013(10)
    C24 0.113(2) 0.0700(17) 0.0398(13) -0.0172(16) -0.0096(13) 0.0031(12)
    C25 0.0842(17) 0.0513(14) 0.0646(15) -0.0113(13) 0.0168(13) 0.0208(12)
    C26 0.0717(16) 0.0591(15) 0.0535(14) -0.0157(12) -0.0048(11) 0.0007(11)
_geom_special_details
;
All esds (except the esd in the dihedral angle between two l.s. planes) are
estimated using the full covariance matrix. The cell esds are taken into
account individually in the estimation of esds in distances, angles and
torsion angles; correlations between esds in cell parameters are only used
when they are defined by crystal symmetry. An approximate (isotropic)
treatment of cell esds is used for estimating esds involving l.s. planes.
;
loop_
    _geom_bond_atom_site_label_1
    _geom_bond_atom_site_label_2
    _geom_bond_site_symmetry_2
    _geom_bond_distance
    _geom_bond_publ_flag
    O1 C2 . 1.372(2) ?
    O1 C21 . 1.408(3) ?
    O2 C3 . 1.367(2) ?
    O2 C22 . 1.413(3) ?
    O3 C5 . 1.372(2) ?
    O3 C23 . 1.422(2) ?
    O4 C9 . 1.225(2) ?
    O5 C16 . 1.369(2) ?
    O5 C24 . 1.416(3) ?
    O6 C18 . 1.369(2) ?
    O6 C25 . 1.402(3) ?
    O7 C19 . 1.372(2) ?
    O7 C26 . 1.412(3) ?
    C1 C2 . 1.371(3) ?
    C1 C6 . 1.405(3) ?
    C1 H1A . 0.9300 ?
    C2 C3 . 1.396(3) ?
    C3 C4 . 1.378(3) ?
    C4 C5 . 1.392(3) ?
    C4 H4A . 0.9300 ?
    C5 C6 . 1.402(3) ?
    C6 C7 . 1.462(3) ?
    C7 C8 . 1.344(3) ?
    C7 H7A . 0.9300 ?
    C8 C9 . 1.499(3) ?
    C8 C13 . 1.506(3) ?
    C9 C10 . 1.500(3) ?
    C10 C14 . 1.341(3) ?
    C10 C11 . 1.507(3) ?
    C11 C12B . 1.504(2) ?
    C11 C12A . 1.505(2) ?
    C11 H11A . 0.9700 ?
    C11 H11B . 0.9700 ?
    C11 H11C . 1.1673 ?
    C11 H11D . 1.1672 ?
    C12A C13 . 1.503(2) ?
    C12A H12A . 0.9700 ?
    C12A H12B . 0.9700 ?
    C12A H13C . 1.2119 ?
    C12B C13 . 1.504(2) ?
    C12B H12C . 0.9700 ?
    C12B H12D . 0.9700 ?
    C13 H13A . 0.9700 ?
    C13 H13B . 0.9700 ?
    C13 H13C . 0.9715 ?
    C13 H13D . 0.9016 ?
    C14 C15 . 1.467(3) ?
    C14 H14A . 0.9300 ?
    C15 C16 . 1.401(3) ?
    C15 C20 . 1.402(3) ?
    C16 C17 . 1.394(3) ?
    C17 C18 . 1.379(3) ?
    C17 H17A . 0.9300 ?
    C18 C19 . 1.392(3) ?
    C19 C20 . 1.380(3) ?
    C20 H20A . 0.9300 ?
    C21 H21A . 0.9600 ?
    C21 H21B . 0.9600 ?
    C21 H21C . 0.9600 ?
    C22 H22A . 0.9600 ?
    C22 H22B . 0.9600 ?
    C22 H22C . 0.9600 ?
    C23 H23A . 0.9600 ?
    C23 H23B . 0.9600 ?
    C23 H23C . 0.9600 ?
    C24 H24A . 0.9600 ?
    C24 H24B . 0.9600 ?
    C24 H24C . 0.9600 ?
    C25 H25A . 0.9600 ?
    C25 H25B . 0.9600 ?
    C25 H25C . 0.9600 ?
    C26 H26A . 0.9600 ?
    C26 H26B . 0.9600 ?
    C26 H26C . 0.9600 ?
loop_
    _geom_angle_atom_site_label_1
    _geom_angle_atom_site_label_2
    _geom_angle_atom_site_label_3
    _geom_angle_site_symmetry_1
    _geom_angle_site_symmetry_3
    _geom_angle
    _geom_angle_publ_flag
    C2 O1 C21 . . 117.58(17) ?
    C3 O2 C22 . . 118.17(17) ?
    C5 O3 C23 . . 117.86(16) ?
    C16 O5 C24 . . 118.96(17) ?
    C18 O6 C25 . . 118.51(18) ?
    C19 O7 C26 . . 117.20(16) ?
    C2 C1 C6 . . 122.64(19) ?
    C2 C1 H1A . . 118.7 ?
    C6 C1 H1A . . 118.7 ?
    C1 C2 O1 . . 124.94(19) ?
    C1 C2 C3 . . 119.33(18) ?
    O1 C2 C3 . . 115.72(18) ?
    O2 C3 C4 . . 124.73(19) ?
    O2 C3 C2 . . 115.56(18) ?
    C4 C3 C2 . . 119.71(18) ?
    C3 C4 C5 . . 120.64(19) ?
    C3 C4 H4A . . 119.7 ?
    C5 C4 H4A . . 119.7 ?
    O3 C5 C4 . . 122.63(17) ?
    O3 C5 C6 . . 116.53(16) ?
    C4 C5 C6 . . 120.84(18) ?
    C5 C6 C1 . . 116.83(17) ?
    C5 C6 C7 . . 120.34(17) ?
    C1 C6 C7 . . 122.73(17) ?
    C8 C7 C6 . . 129.79(18) ?
    C8 C7 H7A . . 115.1 ?
    C6 C7 H7A . . 115.1 ?
    C7 C8 C9 . . 116.86(17) ?
    C7 C8 C13 . . 124.92(17) ?
    C9 C8 C13 . . 118.21(16) ?
    O4 C9 C8 . . 120.15(17) ?
    O4 C9 C10 . . 120.45(17) ?
    C8 C9 C10 . . 119.39(16) ?
    C14 C10 C9 . . 116.54(17) ?
    C14 C10 C11 . . 125.28(17) ?
    C9 C10 C11 . . 118.13(16) ?
    C12B C11 C12A . . 47.3(6) ?
    C12B C11 C10 . . 118.5(6) ?
    C12A C11 C10 . . 111.96(17) ?
    C12B C11 H11A . . 131.8 ?
    C12A C11 H11A . . 109.2 ?
    C10 C11 H11A . . 109.2 ?
    C12B C11 H11B . . 62.9 ?
    C12A C11 H11B . . 109.2 ?
    C10 C11 H11B . . 109.2 ?
    H11A C11 H11B . . 107.9 ?
    C12B C11 H11C . . 86.2 ?
    C12A C11 H11C . . 125.3 ?
    C10 C11 H11C . . 115.7 ?
    H11A C11 H11C . . 78.7 ?
    C12B C11 H11D . . 138.9 ?
    C12A C11 H11D . . 95.1 ?
    C10 C11 H11D . . 87.6 ?
    H11B C11 H11D . . 141.2 ?
    H11C C11 H11D . . 111.6 ?
    C13 C12A C11 . . 111.0(2) ?
    C13 C12A H12A . . 109.4 ?
    C11 C12A H12A . . 109.4 ?
    C13 C12A H12B . . 109.4 ?
    C11 C12A H12B . . 109.4 ?
    H12A C12A H12B . . 108.0 ?
    C11 C12A H13C . . 120.9 ?
    H12A C12A H13C . . 69.6 ?
    H12B C12A H13C . . 127.5 ?
    C13 C12B C11 . . 111.1(2) ?
    C13 C12B H12C . . 109.4 ?
    C11 C12B H12C . . 109.4 ?
    C13 C12B H12D . . 109.4 ?
    C11 C12B H12D . . 109.4 ?
    H12C C12B H12D . . 108.0 ?
    C12A C13 C12B . . 47.3(6) ?
    C12A C13 C8 . . 112.57(17) ?
    C12B C13 C8 . . 118.1(6) ?
    C12A C13 H13A . . 109.1 ?
    C12B C13 H13A . . 62.9 ?
    C8 C13 H13A . . 109.1 ?
    C12A C13 H13B . . 109.1 ?
    C12B C13 H13B . . 132.5 ?
    C8 C13 H13B . . 109.1 ?
    H13A C13 H13B . . 107.8 ?
    C12A C13 H13C . . 53.6 ?
    C12B C13 H13C . . 99.5 ?
    C8 C13 H13C . . 79.0 ?
    H13A C13 H13C . . 162.5 ?
    H13B C13 H13C . . 83.0 ?
    C12A C13 H13D . . 109.9 ?
    C12B C13 H13D . . 105.8 ?
    C8 C13 H13D . . 132.7 ?
    H13A C13 H13D . . 74.8 ?
    H13C C13 H13D . . 111.7 ?
    C10 C14 C15 . . 131.17(18) ?
    C10 C14 H14A . . 114.4 ?
    C15 C14 H14A . . 114.4 ?
    C16 C15 C20 . . 116.95(17) ?
    C16 C15 C14 . . 119.13(17) ?
    C20 C15 C14 . . 123.87(17) ?
    O5 C16 C17 . . 122.59(18) ?
    O5 C16 C15 . . 116.35(17) ?
    C17 C16 C15 . . 121.05(18) ?
    C18 C17 C16 . . 120.22(18) ?
    C18 C17 H17A . . 119.9 ?
    C16 C17 H17A . . 119.9 ?
    O6 C18 C17 . . 123.93(19) ?
    O6 C18 C19 . . 115.96(18) ?
    C17 C18 C19 . . 120.11(18) ?
    O7 C19 C20 . . 124.91(18) ?
    O7 C19 C18 . . 115.92(17) ?
    C20 C19 C18 . . 119.12(18) ?
    C19 C20 C15 . . 122.47(18) ?
    C19 C20 H20A . . 118.8 ?
    C15 C20 H20A . . 118.8 ?
    O1 C21 H21A . . 109.5 ?
    O1 C21 H21B . . 109.5 ?
    H21A C21 H21B . . 109.5 ?
    O1 C21 H21C . . 109.5 ?
    H21A C21 H21C . . 109.5 ?
    H21B C21 H21C . . 109.5 ?
    O2 C22 H22A . . 109.5 ?
    O2 C22 H22B . . 109.5 ?
    H22A C22 H22B . . 109.5 ?
    O2 C22 H22C . . 109.5 ?
    H22A C22 H22C . . 109.5 ?
    H22B C22 H22C . . 109.5 ?
    O3 C23 H23A . . 109.5 ?
    O3 C23 H23B . . 109.5 ?
    H23A C23 H23B . . 109.5 ?
    O3 C23 H23C . . 109.5 ?
    H23A C23 H23C . . 109.5 ?
    H23B C23 H23C . . 109.5 ?
    O5 C24 H24A . . 109.5 ?
    O5 C24 H24B . . 109.5 ?
    H24A C24 H24B . . 109.5 ?
    O5 C24 H24C . . 109.5 ?
    H24A C24 H24C . . 109.5 ?
    H24B C24 H24C . . 109.5 ?
    O6 C25 H25A . . 109.5 ?
    O6 C25 H25B . . 109.5 ?
    H25A C25 H25B . . 109.5 ?
    O6 C25 H25C . . 109.5 ?
    H25A C25 H25C . . 109.5 ?
    H25B C25 H25C . . 109.5 ?
    O7 C26 H26A . . 109.5 ?
    O7 C26 H26B . . 109.5 ?
    H26A C26 H26B . . 109.5 ?
    O7 C26 H26C . . 109.5 ?
    H26A C26 H26C . . 109.5 ?
    H26B C26 H26C . . 109.5 ?
loop_
    _geom_torsion_atom_site_label_1
    _geom_torsion_atom_site_label_2
    _geom_torsion_atom_site_label_3
    _geom_torsion_atom_site_label_4
    _geom_torsion_site_symmetry_1
    _geom_torsion_site_symmetry_2
    _geom_torsion_site_symmetry_3
    _geom_torsion_site_symmetry_4
    _geom_torsion
    _geom_torsion_publ_flag
    C6 C1 C2 O1 . . . . 180.0(2) ?
    C6 C1 C2 C3 . . . . -1.1(3) ?
    C21 O1 C2 C1 . . . . -4.3(3) ?
    C21 O1 C2 C3 . . . . 176.8(2) ?
    C22 O2 C3 C4 . . . . -2.2(3) ?
    C22 O2 C3 C2 . . . . 177.0(2) ?
    C1 C2 C3 O2 . . . . -178.7(2) ?
    O1 C2 C3 O2 . . . . 0.3(3) ?
    C1 C2 C3 C4 . . . . 0.6(3) ?
    O1 C2 C3 C4 . . . . 179.6(2) ?
    O2 C3 C4 C5 . . . . 178.8(2) ?
    C2 C3 C4 C5 . . . . -0.4(3) ?
    C23 O3 C5 C4 . . . . -1.9(3) ?
    C23 O3 C5 C6 . . . . 178.41(19) ?
    C3 C4 C5 O3 . . . . -178.9(2) ?
    C3 C4 C5 C6 . . . . 0.7(3) ?
    O3 C5 C6 C1 . . . . 178.49(18) ?
    C4 C5 C6 C1 . . . . -1.2(3) ?
    O3 C5 C6 C7 . . . . 2.0(3) ?
    C4 C5 C6 C7 . . . . -177.69(19) ?
    C2 C1 C6 C5 . . . . 1.4(3) ?
    C2 C1 C6 C7 . . . . 177.8(2) ?
    C5 C6 C7 C8 . . . . -159.1(2) ?
    C1 C6 C7 C8 . . . . 24.6(3) ?
    C6 C7 C8 C9 . . . . -176.7(2) ?
    C6 C7 C8 C13 . . . . 5.0(4) ?
    C7 C8 C9 O4 . . . . 4.8(3) ?
    C13 C8 C9 O4 . . . . -176.8(2) ?
    C7 C8 C9 C10 . . . . -175.86(18) ?
    C13 C8 C9 C10 . . . . 2.6(3) ?
    O4 C9 C10 C14 . . . . -6.9(3) ?
    C8 C9 C10 C14 . . . . 173.78(19) ?
    O4 C9 C10 C11 . . . . 175.5(2) ?
    C8 C9 C10 C11 . . . . -3.9(3) ?
    C14 C10 C11 C12B . . . . 162.0(7) ?
    C9 C10 C11 C12B . . . . -20.6(7) ?
    C14 C10 C11 C12A . . . . -145.8(2) ?
    C9 C10 C11 C12A . . . . 31.6(3) ?
    C12B C11 C12A C13 . . . . 50.4(7) ?
    C10 C11 C12A C13 . . . . -58.8(3) ?
    C12A C11 C12B C13 . . . . -50.4(7) ?
    C10 C11 C12B C13 . . . . 44.1(15) ?
    C11 C12A C13 C12B . . . . -50.4(7) ?
    C11 C12A C13 C8 . . . . 57.7(3) ?
    C11 C12B C13 C12A . . . . 50.4(7) ?
    C11 C12B C13 C8 . . . . -45.3(15) ?
    C7 C8 C13 C12A . . . . 149.0(2) ?
    C9 C8 C13 C12A . . . . -29.3(3) ?
    C7 C8 C13 C12B . . . . -158.6(7) ?
    C9 C8 C13 C12B . . . . 23.1(7) ?
    C9 C10 C14 C15 . . . . 179.5(2) ?
    C11 C10 C14 C15 . . . . -3.1(4) ?
    C10 C14 C15 C16 . . . . 158.9(2) ?
    C10 C14 C15 C20 . . . . -23.7(3) ?
    C24 O5 C16 C17 . . . . 5.9(3) ?
    C24 O5 C16 C15 . . . . -174.4(2) ?
    C20 C15 C16 O5 . . . . 179.37(18) ?
    C14 C15 C16 O5 . . . . -3.1(3) ?
    C20 C15 C16 C17 . . . . -0.9(3) ?
    C14 C15 C16 C17 . . . . 176.60(19) ?
    O5 C16 C17 C18 . . . . -179.4(2) ?
    C15 C16 C17 C18 . . . . 1.0(3) ?
    C25 O6 C18 C17 . . . . 27.4(3) ?
    C25 O6 C18 C19 . . . . -153.5(2) ?
    C16 C17 C18 O6 . . . . -179.9(2) ?
    C16 C17 C18 C19 . . . . 1.0(3) ?
    C26 O7 C19 C20 . . . . 13.3(3) ?
    C26 O7 C19 C18 . . . . -169.2(2) ?
    O6 C18 C19 O7 . . . . 0.2(3) ?
    C17 C18 C19 O7 . . . . 179.32(19) ?
    O6 C18 C19 C20 . . . . 177.82(19) ?
    C17 C18 C19 C20 . . . . -3.0(3) ?
    O7 C19 C20 C15 . . . . -179.5(2) ?
    C18 C19 C20 C15 . . . . 3.1(3) ?
    C16 C15 C20 C19 . . . . -1.1(3) ?
    C14 C15 C20 C19 . . . . -178.53(19) ?
loop_
    _geom_hbond_atom_site_label_D
    _geom_hbond_atom_site_label_H
    _geom_hbond_atom_site_label_A
    _geom_hbond_site_symmetry_A
    _geom_hbond_distance_DH
    _geom_hbond_distance_HA
    _geom_hbond_distance_DA
    _geom_hbond_angle_DHA
    _geom_hbond_publ_flag
    C12A H12B O1 2_544 0.9700 2.4300 3.364(3) 160.00 yes
    C25 H25B O1 3_565 0.9600 2.5500 3.450(3) 156.00 yes
