# Supplementary material for: (2E,6E)-2,6-Bis(2,4,5-trimethoxy­benzyl­idene)cyclo­hexa­none
Source: Acta Crystallogr Sect E Struct Rep Online. 2010 Feb 13;66(Pt 3):o630–1. doi: 10.1107/S1600536810005192 (PMC2983730; doi:10.1107/S1600536810005192)
Supplement: Supplementary file 2 [file e-66-0o630-Isup2.hkl]

# 
# h,k,l, Fc-squared, Fo-squared, sigma(Fo-squared) and status flag 
# 
data_I
_shelx_title ' glb1_0m in P2(1)/n (RT)' 
_shelx_refln_list_code          4 
_shelx_F_calc_maximum      287.21 
_exptl_crystal_F_000       968.00 
_reflns_d_resolution_high  0.7058 
 
loop_ 
 _symmetry_equiv_pos_as_xyz 
 'x, y, z' 
 '-x+1/2, y+1/2, -z+1/2' 
 '-x, -y, -z' 
 'x-1/2, -y-1/2, z-1/2' 
 
_cell_length_a     9.0943 
_cell_length_b    13.4947 
_cell_length_c    18.8293 
_cell_angle_alpha  90.000 
_cell_angle_beta  100.449 
_cell_angle_gamma  90.000 
 
_shelx_F_squared_multiplier     1.000 
 
loop_ 
 _refln_index_h 
 _refln_index_k 
 _refln_index_l 
 _refln_F_squared_calc 
 _refln_F_squared_meas 
 _refln_F_squared_sigma 
 _refln_observed_status 
   2   0   0     3379.76     3285.23     32.12 o 
   4   0   0     1594.37     1565.46     14.95 o 
   6   0   0      605.93      714.29     12.55 o 
   8   0   0        1.87       -0.84      3.24 o 
  10   0   0        3.57        5.27      4.72 o 
  12   0   0        8.25       10.40      6.47 o 
   1   1   0      170.94      190.73      2.27 o 
   2   1   0     3074.29     3292.05     31.03 o 
   3   1   0       71.59       74.58      1.96 o 
   4   1   0      967.54     1035.66      8.41 o 
   5   1   0        2.71        3.45      0.76 o 
   6   1   0      165.93      167.94      3.18 o 
   7   1   0      101.69      105.42      3.35 o 
   8   1   0       24.02       23.02      2.74 o 
   9   1   0       83.30       81.74      4.06 o 
  10   1   0        4.18        2.56      3.36 o 
  11   1   0        7.27        7.33      3.89 o 
  12   1   0        0.14        2.80      4.03 o 
   0   2   0     1016.81     1015.32     10.86 o 
   1   2   0     1413.63     1430.53     11.58 o 
   2   2   0     2103.77     2129.87     15.55 o 
   3   2   0        5.21       11.40      1.00 o 
   4   2   0     3046.79     3102.44     23.79 o 
   5   2   0        2.75        4.16      0.87 o 
   6   2   0      530.93      515.71      5.75 o 
   7   2   0        3.87        0.76      1.35 o 
   8   2   0        0.00       -0.36      1.54 o 
   9   2   0        0.06       -1.01      2.57 o 
  10   2   0        0.55        7.35      3.35 o 
  11   2   0        1.65        3.11      3.55 o 
  12   2   0        0.93       -3.07      3.75 o 
   1   3   0     1750.33     1751.02     14.72 o 
   2   3   0      110.47       90.98      1.89 o 
   3   3   0      331.32      350.91      3.43 o 
   4   3   0       42.87       41.37      2.51 o 
   5   3   0      341.70      367.07      6.76 o 
   6   3   0      775.65      799.13     12.51 o 
   7   3   0       48.28       42.60      3.29 o 
   8   3   0       12.25        2.54      3.57 o 
   9   3   0        0.55        3.25      2.61 o 
  10   3   0        5.98        4.01      3.76 o 
  11   3   0        3.05        4.66      3.37 o 
  12   3   0       12.71       19.20      5.77 o 
   0   4   0      265.69      294.07      5.35 o 
   1   4   0      445.77      435.53      3.92 o 
   2   4   0       52.32       46.61      1.41 o 
   3   4   0     8092.24     8172.16     42.94 o 
   4   4   0       36.96       72.54      2.11 o 
   5   4   0        2.25        3.43      1.70 o 
   6   4   0       67.77       65.13      4.15 o 
   7   4   0        8.65        6.10      2.27 o 
   8   4   0        7.86       15.21      4.44 o 
   9   4   0        6.54        8.19      4.40 o 
  10   4   0        0.07        1.70      3.88 o 
  11   4   0        0.20        4.69      4.74 o 
  12   4   0        0.25       20.37      9.50 o 
   1   5   0        1.46        1.43      0.80 o 
   2   5   0       64.92       97.66      2.00 o 
   3   5   0      199.60      209.13      3.00 o 
   4   5   0      102.45       82.47      1.90 o 
   5   5   0      684.39      688.16      6.30 o 
   6   5   0     1318.33     1269.95     16.11 o 
   7   5   0       65.82       65.20      5.80 o 
   8   5   0       14.70       12.09      4.14 o 
   9   5   0       13.01       22.47      5.09 o 
  10   5   0        8.22        8.27      4.83 o 
  11   5   0        0.17        7.26      5.48 o 
  12   5   0       14.19       23.81      6.87 o 
   0   6   0     4631.13     4802.35     51.52 o 
   1   6   0       28.63       29.99      1.36 o 
   2   6   0     2192.69     2196.88     15.91 o 
   3   6   0       11.79        7.26      1.22 o 
   4   6   0      326.14      296.80      3.84 o 
   5   6   0        5.88        8.16      1.39 o 
   6   6   0       44.34       43.30      2.03 o 
   7   6   0       20.12       33.09      4.91 o 
   8   6   0       65.13       50.99      5.70 o 
   9   6   0        1.87       -0.41      3.69 o 
  10   6   0       36.09       35.15      6.45 o 
  11   6   0        1.06        5.84      6.24 o 
  12   6   0       23.26       20.87     12.01 o 
   1   7   0      298.05      317.71      3.85 o 
   2   7   0       49.61       49.54      1.84 o 
   3   7   0      534.56      488.40      5.80 o 
   4   7   0       72.51       82.08      2.41 o 
   5   7   0        0.61       -0.57      1.55 o 
   6   7   0      299.28      314.77      4.99 o 
   7   7   0      353.12      335.55      6.43 o 
   8   7   0      108.00      101.81      4.39 o 
   9   7   0        2.80        5.20      4.23 o 
  10   7   0       11.11       12.04      8.23 o 
  11   7   0        0.38        0.89      7.14 o 
   0   8   0      147.35      148.36      3.86 o 
   1   8   0      804.89      855.50      7.23 o 
   2   8   0      585.67      579.38      6.32 o 
   3   8   0      210.02      217.34      4.79 o 
   4   8   0       34.35       35.88      2.19 o 
   5   8   0      423.20      394.01      8.19 o 
   6   8   0      304.22      316.59      7.52 o 
   7   8   0      193.16      190.08      6.03 o 
   8   8   0       25.82       29.08      5.52 o 
   9   8   0       24.85       25.39     12.20 o 
  10   8   0        0.00       -6.15      6.15 o 
  11   8   0        9.84        7.57      8.20 o 
   1   9   0      322.54      328.64      4.37 o 
   2   9   0      227.33      237.49      4.50 o 
   3   9   0      930.81      923.23     10.89 o 
   4   9   0      132.82      133.73      4.92 o 
   5   9   0       63.67       54.36      3.98 o 
   6   9   0       10.68       13.12      6.62 o 
   7   9   0       13.64       16.57      3.50 o 
   8   9   0       55.99       55.35      6.07 o 
   9   9   0        5.39        4.04      3.10 o 
  10   9   0        2.57        5.96      8.37 o 
  11   9   0        0.61       -2.62     13.35 o 
   0  10   0      346.98      352.24      7.74 o 
   1  10   0       16.46       17.14      2.09 o 
   2  10   0       15.23       17.82      2.39 o 
   3  10   0      337.81      297.51      6.81 o 
   4  10   0      109.23      103.31      5.06 o 
   5  10   0      106.82      105.60      5.60 o 
   6  10   0        0.63        0.08      2.94 o 
   7  10   0       47.88       49.45      5.15 o 
   8  10   0        0.00       -1.85      3.02 o 
   9  10   0        6.29        3.82      3.44 o 
  10  10   0        2.39       -0.22      3.35 o 
   1  11   0        5.35        3.45      2.37 o 
   2  11   0       33.32       23.91      3.33 o 
   3  11   0        7.04       -0.29      3.61 o 
   4  11   0      193.44      179.96      7.09 o 
   5  11   0       10.30        7.32      4.69 o 
   6  11   0       22.59       32.27      4.76 o 
   7  11   0        0.00       -1.73      3.15 o 
   8  11   0        6.95        7.32      4.67 o 
   9  11   0        0.32       -2.53      3.36 o 
  10  11   0        2.78        2.80      3.67 o 
   0  12   0      131.81      137.40     11.67 o 
   1  12   0       98.44      109.02      6.32 o 
   2  12   0       15.63       21.50      4.15 o 
   3  12   0        8.82        5.38      3.03 o 
   4  12   0       18.06       15.93      3.97 o 
   5  12   0      107.62      105.04     12.69 o 
   6  12   0        1.41       -1.10      4.07 o 
   7  12   0        1.70        1.90      3.57 o 
   8  12   0        5.62        6.06      4.25 o 
   9  12   0        1.75        1.21      5.85 o 
   1  13   0     1026.89     1011.82     23.23 o 
   2  13   0        0.01       -2.95      2.95 o 
   3  13   0        8.39        8.18      4.04 o 
   4  13   0        0.40        0.91      3.71 o 
   5  13   0       70.33       68.90      7.43 o 
   6  13   0       37.90       38.96     11.21 o 
   7  13   0        7.39       11.14      5.18 o 
   8  13   0       12.43       20.01     11.76 o 
   9  13   0        0.75       73.99     14.65 o 
   0  14   0      205.80      239.21     16.55 o 
   1  14   0      298.11      258.55     12.19 o 
   2  14   0        1.41       -3.86      3.86 o 
   3  14   0       15.32       13.70      6.32 o 
   4  14   0        1.32       -3.13      4.54 o 
   5  14   0        0.33       14.88     14.20 o 
   6  14   0        0.02        8.87      5.46 o 
   7  14   0       43.81       47.38     12.90 o 
   8  14   0        1.46       14.09     22.19 o 
   1  15   0        5.52        6.93      4.60 o 
   2  15   0        0.19       -4.66      4.66 o 
   3  15   0       43.95       47.94      9.47 o 
   4  15   0        3.10        5.22      6.06 o 
   5  15   0        0.32       -4.97      4.97 o 
   6  15   0        0.14        0.27      5.53 o 
   7  15   0        1.38       -4.36      4.36 o 
   0  16   0       73.22       64.29     11.15 o 
   1  16   0       40.76       35.83      9.59 o 
   2  16   0        5.29        2.00      6.37 o 
   3  16   0        9.07       15.99      7.30 o 
   4  16   0        2.98        1.18      5.81 o 
   5  16   0        3.76       11.57      6.86 o 
   6  16   0       31.11       52.91      9.59 o 
   1  17   0       30.33       23.80      9.18 o 
   2  17   0        0.05        2.21      5.99 o 
   3  17   0        0.06       -2.38      6.60 o 
   4  17   0      103.72      134.20     15.05 o 
   5  17   0       33.76       48.70     10.37 o 
   1  18   0        0.68       -6.60      6.60 o 
   2  18   0       51.60       71.60     13.00 o 
   3  18   0        5.12       11.23      8.00 o 
   4  18   0       13.83       18.48      8.78 o 
   1  19   0        0.27       -6.16      6.16 o 
 -11   0   1        0.63       -3.23      4.86 o 
  -9   0   1       41.08       39.91     18.62 o 
  -7   0   1      227.51      215.07      6.12 o 
  -5   0   1      637.65      635.85      6.98 o 
  -3   0   1       19.64       18.89      1.16 o 
  -1   0   1        0.09       -0.77      0.77 o 
   1   0   1       54.66       86.36      2.91 o 
   3   0   1       51.38       61.65      1.56 o 
   5   0   1      351.17      348.70      5.60 o 
   7   0   1      135.48      148.81      5.35 o 
   9   0   1        9.73       10.08      3.63 o 
  11   0   1       25.76       28.75      6.99 o 
 -12   1   1        0.13        2.12      5.19 o 
 -11   1   1        0.03       -3.46      3.46 o 
 -10   1   1        0.00        1.17      3.09 o 
  -9   1   1        0.10       -1.79      2.71 o 
  -8   1   1       23.36       15.61      2.18 o 
  -7   1   1       51.23       60.22      2.68 o 
  -6   1   1      145.19      131.54      2.71 o 
  -5   1   1      732.65      722.22      6.71 o 
  -4   1   1     1521.70     1445.29     14.33 o 
  -3   1   1        1.41        0.58      0.77 o 
  -2   1   1    29453.54    29032.36    239.04 o 
  -1   1   1       11.12       -0.72      0.72 o 
   0   1   1       13.23        4.48      0.47 o 
   1   1   1        2.11       -0.34      0.34 o 
   2   1   1    20677.02    20303.66    142.20 o 
   3   1   1       28.95       32.24      0.92 o 
   4   1   1        2.10        2.20      0.63 o 
   5   1   1      146.27      147.08      2.19 o 
   6   1   1       36.62       42.45      2.06 o 
   7   1   1      305.40      304.89      5.84 o 
   8   1   1        5.71        3.55      2.20 o 
   9   1   1       10.54       10.87      1.82 o 
  10   1   1        0.04        0.67      3.08 o 
  11   1   1        3.92        3.96      3.90 o 
  12   1   1        6.04        4.87      7.55 o 
 -12   2   1        2.96        9.88      8.95 o 
 -11   2   1        2.81       -3.27      3.27 o 
 -10   2   1        5.09        5.02      3.23 o 
  -9   2   1        0.94        0.53      2.63 o 
  -8   2   1       22.79       29.97      2.33 o 
  -7   2   1       11.48       14.91      1.94 o 
  -6   2   1      116.61      104.90      2.51 o 
  -5   2   1      695.90      714.20      6.98 o 
  -4   2   1      493.93      486.55      5.34 o 
  -3   2   1      412.48      375.36      4.80 o 
  -2   2   1    27419.81    27461.77    181.90 o 
  -1   2   1      814.41      784.77     10.59 o 
   0   2   1     8468.35     8590.93     57.38 o 
   1   2   1     1300.33     1343.64      9.32 o 
   2   2   1     5696.91     5682.48     28.91 o 
   3   2   1      220.08      221.11      3.33 o 
   4   2   1     3272.99     3459.15     35.02 o 
   5   2   1       57.85       68.33      1.80 o 
   6   2   1        7.16        4.37      0.83 o 
   7   2   1      136.13      144.81      4.29 o 
   8   2   1       76.47       72.38      3.25 o 
   9   2   1       63.34       65.57      4.95 o 
  10   2   1       52.14       56.17      7.08 o 
  11   2   1       40.89       40.47      8.78 o 
  12   2   1        0.97        5.54      4.19 o 
 -12   3   1        0.02        8.92     15.70 o 
 -11   3   1        0.03       -1.31      3.28 o 
 -10   3   1        0.00       -0.42      2.84 o 
  -9   3   1      107.45      121.05      6.68 o 
  -8   3   1        6.19        6.91      3.79 o 
  -7   3   1      186.58      194.22      8.62 o 
  -6   3   1       59.39       71.96      3.01 o 
  -5   3   1      329.03      375.75      6.18 o 
  -4   3   1     1204.38     1183.11     13.02 o 
  -3   3   1      447.99      424.67      5.12 o 
  -2   3   1     5408.90     5566.22     33.43 o 
  -1   3   1       23.43       24.29      1.23 o 
   0   3   1     4606.98     4650.19     28.58 o 
   1   3   1        0.00       -0.82      0.82 o 
   2   3   1     1685.43     1751.91      9.85 o 
   3   3   1     3859.17     3921.99     18.98 o 
   4   3   1     1360.70     1502.92     12.38 o 
   5   3   1        0.06       -0.02      1.40 o 
   6   3   1      199.20      194.43      5.35 o 
   7   3   1        4.45        1.70      1.64 o 
   8   3   1        0.04       -0.60      2.10 o 
   9   3   1        3.56        1.36      2.59 o 
  10   3   1       10.59       14.70      3.41 o 
  11   3   1       20.89       25.10      4.18 o 
  12   3   1        8.42        9.20      3.65 o 
 -12   4   1        0.73       14.94      9.44 o 
 -11   4   1       25.63       28.95      6.21 o 
 -10   4   1        4.24        0.32      4.34 o 
  -9   4   1       83.19       72.25      7.36 o 
  -8   4   1       64.54       67.69      6.68 o 
  -7   4   1       58.34       76.33      4.48 o 
  -6   4   1      127.65      141.04      5.54 o 
  -5   4   1       68.78       74.28      3.50 o 
  -4   4   1     1064.50     1155.20     11.24 o 
  -3   4   1      612.40      616.98      4.96 o 
  -2   4   1      869.83      856.56      6.99 o 
  -1   4   1       56.59       62.26      1.75 o 
   0   4   1      221.98      210.25      3.30 o 
   1   4   1       33.72       16.85      1.17 o 
   2   4   1        8.72       13.76      0.92 o 
   3   4   1     1850.69     1985.46     11.80 o 
   4   4   1     1152.44     1331.25      9.71 o 
   5   4   1       73.18       78.88      2.59 o 
   6   4   1       81.34       87.27      4.44 o 
   7   4   1        0.43        1.06      2.10 o 
   8   4   1       20.16       15.36      4.05 o 
   9   4   1        4.43        0.18      3.53 o 
  10   4   1        6.69       11.76      4.81 o 
  11   4   1        0.18       -0.77      4.53 o 
  12   4   1       11.93       23.08      6.75 o 
 -12   5   1        3.03        2.87      6.14 o 
 -11   5   1        0.02        0.66      4.82 o 
 -10   5   1       27.04       22.50      5.45 o 
  -9   5   1      105.13       86.70      7.11 o 
  -8   5   1      289.06      297.92     10.26 o 
  -7   5   1      157.02      171.15      7.66 o 
  -6   5   1        0.06        1.38      1.38 o 
  -5   5   1       57.94       66.59      1.92 o 
  -4   5   1       91.99       83.25      2.53 o 
  -3   5   1      156.71      115.44      2.13 o 
  -2   5   1       18.86       32.10      1.54 o 
  -1   5   1     1879.82     1862.88     12.32 o 
   0   5   1       31.07       33.75      1.39 o 
   1   5   1     2346.40     2289.80     17.20 o 
   2   5   1       49.93       52.94      1.61 o 
   3   5   1       11.34        7.69      1.04 o 
   4   5   1     3102.53     3194.94     18.84 o 
   5   5   1       96.35      100.18      2.45 o 
   6   5   1       41.55       40.90      1.86 o 
   7   5   1        1.41        2.36      3.23 o 
   8   5   1        6.59        4.44      3.77 o 
   9   5   1        2.83        3.24      4.09 o 
  10   5   1       14.09       17.46      5.19 o 
  11   5   1        5.85       11.43      5.26 o 
  12   5   1        0.01       10.68      6.59 o 
 -12   6   1        3.72        1.60      7.42 o 
 -11   6   1        2.40       -1.31      5.64 o 
 -10   6   1        1.09        2.27      7.48 o 
  -9   6   1        0.77        3.81      3.99 o 
  -8   6   1       89.11       91.56      6.77 o 
  -7   6   1      170.74      186.52      7.97 o 
  -6   6   1      115.36      112.66      2.79 o 
  -5   6   1       11.20       11.82      1.45 o 
  -4   6   1      191.82      198.85      3.12 o 
  -3   6   1      210.93      206.03      3.43 o 
  -2   6   1       93.14       76.93      2.35 o 
  -1   6   1     2404.05     2416.67     15.66 o 
   0   6   1      862.41      933.60      9.81 o 
   1   6   1      119.72      100.83      2.37 o 
   2   6   1      137.47      175.51      2.88 o 
   3   6   1       71.64      101.57      2.52 o 
   4   6   1       12.77        6.15      1.18 o 
   5   6   1      612.92      612.77      6.75 o 
   6   6   1       45.01       56.21      3.57 o 
   7   6   1       14.34        8.94      2.44 o 
   8   6   1       49.61       37.17      5.55 o 
   9   6   1       21.33       20.12      5.31 o 
  10   6   1        7.03        6.30      4.83 o 
  11   6   1        9.44       25.36      8.41 o 
 -11   7   1        1.21        1.36      7.48 o 
 -10   7   1        0.41        1.82      6.60 o 
  -9   7   1       34.05       46.89      8.86 o 
  -8   7   1        7.96        7.09      4.06 o 
  -7   7   1       61.74       52.80      2.91 o 
  -6   7   1      242.82      246.20      4.34 o 
  -5   7   1      159.40      146.35      3.53 o 
  -4   7   1      326.38      350.38      4.51 o 
  -3   7   1      320.73      303.62      4.53 o 
  -2   7   1     1011.52      971.05      8.01 o 
  -1   7   1      377.58      416.60      5.01 o 
   0   7   1      872.03     1003.40      9.08 o 
   1   7   1     1181.55     1186.08      9.78 o 
   2   7   1      107.10      118.99      2.98 o 
   3   7   1      697.45      731.21      6.55 o 
   4   7   1      299.43      282.90      4.34 o 
   5   7   1      611.04      574.67      7.00 o 
   6   7   1      688.39      688.26      8.77 o 
   7   7   1      175.23      165.41      5.50 o 
   8   7   1        4.23       10.38      2.46 o 
   9   7   1       27.90       37.94      6.41 o 
  10   7   1        7.21        8.18      7.53 o 
  11   7   1        0.06        3.39      7.50 o 
 -11   8   1        0.12        5.17      7.95 o 
 -10   8   1        1.05       -4.93      7.13 o 
  -9   8   1        0.01        8.50      6.89 o 
  -8   8   1       27.68       31.04      4.96 o 
  -7   8   1       60.41       42.29      5.62 o 
  -6   8   1      268.14      259.21      6.74 o 
  -5   8   1      140.84      127.72      6.29 o 
  -4   8   1       19.43       28.75      2.03 o 
  -3   8   1        0.09       -0.82      1.37 o 
  -2   8   1     1405.15     1320.71     10.30 o 
  -1   8   1     1278.66     1321.51     10.25 o 
   0   8   1       49.62       54.07      2.07 o 
   1   8   1      420.73      410.65      5.14 o 
   2   8   1       40.59       40.09      2.06 o 
   3   8   1       28.36       43.33      2.12 o 
   4   8   1      772.52      699.67      8.96 o 
   5   8   1      161.54      144.47      5.36 o 
   6   8   1        0.30        1.69      2.30 o 
   7   8   1       91.41       93.21      5.21 o 
   8   8   1        2.04        6.11      2.54 o 
   9   8   1       17.26       12.95      3.71 o 
  10   8   1        0.04        0.87      6.96 o 
  11   8   1        0.85        2.52      8.52 o 
 -11   9   1        0.00        3.54     11.70 o 
 -10   9   1       15.98       15.01      8.53 o 
  -9   9   1        1.70        1.85      2.83 o 
  -8   9   1        8.17        2.83      2.83 o 
  -7   9   1       11.84       17.30      3.47 o 
  -6   9   1       50.28       46.97      4.62 o 
  -5   9   1      535.14      488.68     10.49 o 
  -4   9   1       38.55       46.70      3.59 o 
  -3   9   1       82.94       79.36      4.05 o 
  -2   9   1       13.47       14.64      1.68 o 
  -1   9   1      161.69      171.05      3.49 o 
   0   9   1      254.59      259.38      4.07 o 
   1   9   1        0.64       -0.02      1.23 o 
   2   9   1       36.36       34.37      2.24 o 
   3   9   1       83.69       72.78      2.90 o 
   4   9   1      121.05      120.22      4.74 o 
   5   9   1       47.39       52.50      5.19 o 
   6   9   1        3.21       -1.49      2.58 o 
   7   9   1       19.06       14.10      3.56 o 
   8   9   1        6.02        4.70      3.08 o 
   9   9   1        0.06       -4.17      4.17 o 
  10   9   1        0.13        5.03      8.04 o 
  11   9   1        1.84        8.18      7.85 o 
 -10  10   1        0.26        5.17      8.11 o 
  -9  10   1        0.10       -2.66      2.98 o 
  -8  10   1        6.97        6.54      3.45 o 
  -7  10   1       36.93       41.07      4.78 o 
  -6  10   1       15.88        9.78      3.34 o 
  -5  10   1        3.67        3.25      2.68 o 
  -4  10   1       35.78       38.26      3.65 o 
  -3  10   1       83.45       84.81      4.09 o 
  -2  10   1      111.04      122.95      4.54 o 
  -1  10   1        0.59       -0.97      1.38 o 
   0  10   1      416.24      394.30      6.48 o 
   1  10   1        8.78       10.91      1.82 o 
   2  10   1      572.87      586.79      8.58 o 
   3  10   1       74.73       74.73      3.74 o 
   4  10   1      120.36      111.82      5.95 o 
   5  10   1      136.09      134.89      6.18 o 
   6  10   1        1.45        7.09      5.65 o 
   7  10   1        1.79       -0.65      2.92 o 
   8  10   1       43.41       43.68      4.96 o 
   9  10   1        1.07       -1.29      3.25 o 
  10  10   1        0.07        1.53      3.15 o 
 -10  11   1        0.04       -2.94      9.40 o 
  -9  11   1        6.20        5.16      3.76 o 
  -8  11   1        2.40        2.07      3.42 o 
  -7  11   1       10.44        9.28      5.06 o 
  -6  11   1        2.55        4.45      3.28 o 
  -5  11   1       16.59       12.36      3.65 o 
  -4  11   1       83.08       77.16      5.29 o 
  -3  11   1        7.38        9.12      3.41 o 
  -2  11   1       17.71       16.93      3.12 o 
  -1  11   1      229.04      237.38      7.96 o 
   0  11   1       70.66       67.28      5.00 o 
   1  11   1       44.19       46.46      3.97 o 
   2  11   1      104.27      107.81      5.43 o 
   3  11   1      221.22      182.75      8.04 o 
   4  11   1       52.81       53.15      4.68 o 
   5  11   1      262.61      238.85      9.96 o 
   6  11   1        5.71        3.14      3.46 o 
   7  11   1       15.60       16.63      9.34 o 
   8  11   1        8.78       17.07      4.38 o 
   9  11   1        0.69        3.92      5.64 o 
  10  11   1        1.99        6.90     10.01 o 
  -9  12   1        0.14        3.74      6.28 o 
  -8  12   1        7.02       17.48      6.09 o 
  -7  12   1        2.19        3.33      3.39 o 
  -6  12   1        8.00        2.87      3.46 o 
  -5  12   1        7.28       12.31      8.18 o 
  -4  12   1        0.06       -2.30      2.69 o 
  -3  12   1      217.69      203.03      8.61 o 
  -2  12   1        8.54       16.01      3.64 o 
  -1  12   1       84.64       71.21      5.46 o 
   0  12   1        1.92       -0.81      2.90 o 
   1  12   1       12.81       16.97      4.37 o 
   2  12   1       33.83       36.22      4.48 o 
   3  12   1       98.42       82.81      6.13 o 
   4  12   1        4.54        5.17      3.66 o 
   5  12   1       29.58       30.27      5.60 o 
   6  12   1        1.60        2.96      3.64 o 
   7  12   1       14.43       15.61      4.63 o 
   8  12   1        3.14        3.49      6.50 o 
   9  12   1        0.02        9.64      8.82 o 
  -9  13   1        0.70       17.91     22.99 o 
  -8  13   1        6.38       10.81      4.90 o 
  -7  13   1       72.21       80.11     15.21 o 
  -6  13   1        9.38        1.99      5.66 o 
  -5  13   1       16.27       13.06      4.84 o 
  -4  13   1       16.93       13.36      4.72 o 
  -3  13   1        4.34        2.76      4.00 o 
  -2  13   1        4.34        7.78      3.38 o 
  -1  13   1      289.11      251.18     11.38 o 
   0  13   1      129.45      120.20      8.25 o 
   1  13   1      142.83      133.38     12.23 o 
   2  13   1       12.38       18.29      6.38 o 
   3  13   1       29.11       18.35      6.05 o 
   4  13   1        0.36        1.05      3.55 o 
   5  13   1       55.45       68.68      7.50 o 
   6  13   1        0.00        5.61      4.34 o 
   7  13   1        0.34       -3.66      3.66 o 
   8  13   1        1.04        6.53      6.71 o 
   9  13   1       10.71      117.80     17.99 o 
  -8  14   1        4.19       63.28     16.04 o 
  -7  14   1        0.36       11.04      9.23 o 
  -6  14   1       48.21       52.95     15.38 o 
  -5  14   1       17.00       30.39     15.19 o 
  -4  14   1        0.09        7.10      6.73 o 
  -3  14   1        2.51        3.80      4.97 o 
  -2  14   1       34.52       34.29      8.09 o 
  -1  14   1      633.11      629.70     18.77 o 
   0  14   1        6.55        7.78      4.12 o 
   1  14   1       33.31       26.29      5.60 o 
   2  14   1       49.81       57.28      9.33 o 
   3  14   1       33.36       30.96      7.67 o 
   4  14   1       16.16       21.69      7.14 o 
   5  14   1       36.33       30.62      7.42 o 
   6  14   1        2.00        0.93      4.20 o 
   7  14   1        4.35       13.29     18.92 o 
  -7  15   1       19.66       92.47     15.66 o 
  -6  15   1       23.16       79.10     40.83 o 
  -5  15   1        4.08       -4.46      4.46 o 
  -4  15   1       13.40        4.08      5.86 o 
  -3  15   1        1.56       -1.19      5.31 o 
  -2  15   1        0.60       10.39      6.70 o 
  -1  15   1      197.01      199.95     11.46 o 
   0  15   1        0.51        2.94      4.15 o 
   1  15   1       58.87       62.41      7.61 o 
   2  15   1        0.07        2.08      5.71 o 
   3  15   1        6.20        2.40      5.89 o 
   4  15   1        2.11       -1.81      4.95 o 
   5  15   1       29.10       35.95      8.71 o 
   6  15   1        0.00        4.58      5.79 o 
   7  15   1        0.12        8.50      5.67 o 
  -6  16   1       49.40       74.75     10.15 o 
  -5  16   1       11.78       13.23      7.23 o 
  -4  16   1        4.91        2.82      5.85 o 
  -3  16   1       60.61       50.98     10.26 o 
  -2  16   1       31.36       31.16      8.95 o 
  -1  16   1      126.38       86.41     12.36 o 
   0  16   1        2.87        4.22      4.52 o 
   1  16   1        5.49        3.99      6.38 o 
   2  16   1        0.51        9.06      7.02 o 
   3  16   1        5.68        1.94      5.87 o 
   4  16   1       37.39       56.22     10.45 o 
   5  16   1       14.25       -6.13      6.13 o 
   6  16   1       19.08       14.25      6.94 o 
  -5  17   1        0.23        0.48      5.56 o 
  -4  17   1      144.81      170.77     15.66 o 
  -3  17   1       20.98       21.18      9.11 o 
  -2  17   1        0.01       -0.39      5.84 o 
  -1  17   1        0.06       -4.26      5.67 o 
   0  17   1       17.29       16.44      9.78 o 
   1  17   1        9.26        8.62      7.80 o 
   2  17   1        0.35        7.95      7.49 o 
   3  17   1        5.85        8.81      7.64 o 
   4  17   1       67.09       75.24     12.40 o 
   5  17   1        0.84        3.99      6.98 o 
  -4  18   1        0.01        4.11      7.00 o 
  -3  18   1       17.70       15.20      8.53 o 
  -2  18   1       23.37        8.25      8.28 o 
  -1  18   1        6.82       -4.69      6.40 o 
   1  18   1        0.00       -0.73      7.29 o 
   2  18   1       53.05       75.80     13.20 o 
   3  18   1       10.84       17.09      8.64 o 
   4  18   1       15.62       27.78      9.97 o 
  -1  19   1       37.38       32.67     11.37 o 
   1  19   1       10.04        7.00      8.30 o 
 -12   0   2        1.03        2.96      5.98 o 
 -10   0   2       20.67       23.32      5.74 o 
  -8   0   2      228.37      224.57      9.74 o 
  -6   0   2       31.07       16.46      2.25 o 
  -4   0   2     2758.17     2841.81     25.11 o 
  -2   0   2     3931.69     4273.37     48.38 o 
   0   0   2     1174.77     1085.21     75.31 o 
   2   0   2    15519.69    15500.31    107.97 o 
   4   0   2      148.43      127.29      2.47 o 
   6   0   2      105.43      109.05      4.46 o 
   8   0   2       13.96       20.85      4.72 o 
  10   0   2       84.24       81.97     13.81 o 
  12   0   2        0.09       -5.05      6.43 o 
 -12   1   2        5.01        6.93      5.91 o 
 -11   1   2       20.08       21.61      4.56 o 
 -10   1   2        0.00        2.94      3.33 o 
  -9   1   2       59.97       63.63      4.70 o 
  -8   1   2        0.50        0.77      1.58 o 
  -7   1   2       90.39      102.46      3.60 o 
  -6   1   2      775.34      792.72      7.45 o 
  -5   1   2      186.07      217.61      2.89 o 
  -4   1   2     1735.26     1763.54     12.91 o 
  -3   1   2      125.55      123.26      2.26 o 
  -2   1   2      930.86      985.83      9.42 o 
  -1   1   2      411.84      420.00      3.79 o 
   0   1   2    16553.94    16099.06    179.29 o 
   1   1   2      551.08      588.81      5.62 o 
   2   1   2     1780.81     1806.39      9.93 o 
   3   1   2      285.91      333.35      3.14 o 
   4   1   2      237.13      260.70      3.00 o 
   5   1   2      212.23      240.75      3.07 o 
   6   1   2      163.68      169.42      3.71 o 
   7   1   2       13.84       19.47      1.46 o 
   8   1   2        1.31       -0.60      1.18 o 
   9   1   2        8.07        6.02      3.27 o 
  10   1   2       23.86       24.07      3.52 o 
  11   1   2        2.21       -3.43      3.43 o 
  12   1   2        7.03        9.49      4.11 o 
 -12   2   2        0.06        3.16      3.91 o 
 -11   2   2       11.49       10.35      3.86 o 
 -10   2   2        3.16        1.29      2.97 o 
  -9   2   2        8.18        7.62      3.04 o 
  -8   2   2       17.65       12.86      1.95 o 
  -7   2   2        0.48        0.71      1.43 o 
  -6   2   2        8.95       11.64      1.42 o 
  -5   2   2     2731.10     2697.33     21.18 o 
  -4   2   2        8.85        7.54      1.15 o 
  -3   2   2     1115.33     1025.56      9.25 o 
  -2   2   2    82491.81    75053.75    560.45 o 
  -1   2   2      694.42      736.58      8.13 o 
   0   2   2     1574.63     1524.74     11.25 o 
   1   2   2      641.41      592.30      4.81 o 
   2   2   2     5460.97     5596.18     28.07 o 
   3   2   2       19.86       17.28      1.30 o 
   4   2   2      202.47      244.82      3.05 o 
   5   2   2      305.63      344.67      5.01 o 
   6   2   2        3.43        4.72      1.03 o 
   7   2   2       64.15       67.53      3.16 o 
   8   2   2       12.21       15.34      3.53 o 
   9   2   2        1.73        1.74      2.93 o 
  10   2   2        1.10       -0.24      3.30 o 
  11   2   2        0.02        9.06      4.46 o 
  12   2   2        0.24        4.77      3.70 o 
 -12   3   2        0.34        4.35      6.61 o 
 -11   3   2        0.56       -2.82      3.13 o 
 -10   3   2       18.70       17.27      3.54 o 
  -9   3   2        2.66        0.81      3.83 o 
  -8   3   2      199.24      198.66      9.20 o 
  -7   3   2      189.59      163.60      8.02 o 
  -6   3   2      211.07      219.77      5.74 o 
  -5   3   2        8.02       14.72      1.55 o 
  -4   3   2     2251.54     2377.27     19.13 o 
  -3   3   2       92.49       94.70      1.64 o 
  -2   3   2    19530.14    18970.57    122.11 o 
  -1   3   2     1119.18     1184.25     10.21 o 
   0   3   2      336.05      362.30      4.04 o 
   1   3   2       54.41       54.70      1.67 o 
   2   3   2      106.01       82.24      1.62 o 
   3   3   2       14.10       20.68      0.91 o 
   4   3   2      592.54      618.10      6.90 o 
   5   3   2       48.19       55.22      2.39 o 
   6   3   2       66.79       62.53      2.28 o 
   7   3   2      102.21       96.35      2.82 o 
   8   3   2      118.17      114.35      3.65 o 
   9   3   2       17.65       21.23      3.26 o 
  10   3   2        9.63       11.53      3.45 o 
  11   3   2       20.40       25.98      4.22 o 
  12   3   2        2.55       17.54      6.04 o 
 -12   4   2        8.19       32.31     10.13 o 
 -11   4   2        0.10        7.22      6.77 o 
 -10   4   2        0.51       -0.11      4.24 o 
  -9   4   2        4.37        6.63      4.41 o 
  -8   4   2      160.19      148.17      8.56 o 
  -7   4   2       10.70       11.60      3.82 o 
  -6   4   2     1017.38     1011.94     17.32 o 
  -5   4   2      346.05      316.22      6.54 o 
  -4   4   2       16.82       27.52      1.47 o 
  -3   4   2      184.94      149.70      2.46 o 
  -2   4   2      884.07      973.76      7.23 o 
  -1   4   2     2158.95     2191.05     14.61 o 
   0   4   2    16783.11    16563.34    114.92 o 
   1   4   2     2316.01     2431.08     15.03 o 
   2   4   2       48.60       49.66      1.44 o 
   3   4   2        0.77       -0.80      0.80 o 
   4   4   2      171.95      162.12      2.58 o 
   5   4   2       81.66       67.92      2.15 o 
   6   4   2      159.21      146.39      3.20 o 
   7   4   2      289.53      273.48      5.79 o 
   8   4   2        2.02        2.36      1.67 o 
   9   4   2        4.44        4.71      2.76 o 
  10   4   2       13.39        6.62      3.12 o 
  11   4   2        3.20        5.83      3.27 o 
  12   4   2        9.13       17.06     12.37 o 
 -12   5   2        3.07       15.15     10.86 o 
 -11   5   2        0.00        8.51      7.81 o 
 -10   5   2        0.25        6.65      4.11 o 
  -9   5   2      230.88      246.16     11.46 o 
  -8   5   2       23.54       30.34      5.30 o 
  -7   5   2        1.74       -2.05      2.85 o 
  -6   5   2       29.21       33.32      2.34 o 
  -5   5   2       11.87       13.80      1.32 o 
  -4   5   2       45.26       36.29      1.45 o 
  -3   5   2     2134.21     2169.34     13.97 o 
  -2   5   2     1015.16      984.54      8.31 o 
  -1   5   2      421.10      376.92      4.49 o 
   0   5   2       16.32       20.18      1.32 o 
   1   5   2     1702.13     1706.79     11.25 o 
   2   5   2      214.69      185.76      2.75 o 
   3   5   2       26.02       45.40      1.42 o 
   4   5   2      436.26      472.68      4.56 o 
   5   5   2        2.92        0.44      1.16 o 
   6   5   2        7.92       12.88      1.72 o 
   7   5   2        8.82       11.05      1.93 o 
   8   5   2       40.18       36.22      3.33 o 
   9   5   2        7.82        8.03      3.44 o 
  10   5   2       15.71       12.93      7.76 o 
  11   5   2        9.39        3.44      5.68 o 
  12   5   2        5.29       11.86      9.27 o 
 -12   6   2        0.39        3.58     15.69 o 
 -11   6   2        4.14        9.46      7.65 o 
 -10   6   2       11.19       11.59      5.67 o 
  -9   6   2       64.70       80.08      6.98 o 
  -8   6   2       12.66       18.23      4.43 o 
  -7   6   2      178.98      176.58      5.61 o 
  -6   6   2       39.40       44.76      2.03 o 
  -5   6   2      191.15      209.65      3.70 o 
  -4   6   2        0.78        0.36      0.85 o 
  -3   6   2        2.48        1.04      0.91 o 
  -2   6   2       10.05        9.57      1.40 o 
  -1   6   2     3279.80     3538.17     21.62 o 
   0   6   2     1817.47     1894.27     13.79 o 
   1   6   2     3698.95     3709.95     21.69 o 
   2   6   2     2037.11     2217.71     14.42 o 
   3   6   2      417.72      458.23      4.72 o 
   4   6   2       53.59       49.43      1.81 o 
   5   6   2        3.58        0.84      1.33 o 
   6   6   2      548.53      558.15      6.67 o 
   7   6   2      146.31      131.67      4.07 o 
   8   6   2        0.69        0.26      2.32 o 
   9   6   2        1.31       -2.29      2.29 o 
  10   6   2        0.28        1.89      4.78 o 
  11   6   2        5.14        4.61      6.27 o 
 -11   7   2        0.02        3.93      7.54 o 
 -10   7   2       32.66       18.19     11.48 o 
  -9   7   2        0.66       -2.03      5.79 o 
  -8   7   2       52.44       48.48      5.75 o 
  -7   7   2       94.52       91.49      3.42 o 
  -6   7   2       14.79       10.66      1.67 o 
  -5   7   2      271.15      271.13      4.56 o 
  -4   7   2      109.06      125.15      2.70 o 
  -3   7   2        8.79       10.14      1.31 o 
  -2   7   2       32.66       27.11      1.85 o 
  -1   7   2      137.94      145.21      3.11 o 
   0   7   2      596.70      702.47      6.57 o 
   1   7   2     1688.78     1734.20     12.29 o 
   2   7   2     1067.61     1088.51      8.99 o 
   3   7   2        6.74        7.85      1.28 o 
   4   7   2      429.20      392.20      5.52 o 
   5   7   2      409.84      451.97      6.26 o 
   6   7   2        0.49       -2.10      2.10 o 
   7   7   2        0.00       -1.95      1.95 o 
   8   7   2       52.76       55.79      4.63 o 
   9   7   2        0.14       -2.49      2.49 o 
  10   7   2        0.15       -0.56      4.90 o 
  11   7   2       13.79       18.93      7.48 o 
 -11   8   2        4.49        4.10      7.85 o 
 -10   8   2       12.29        6.52      7.21 o 
  -9   8   2       10.37       17.97     14.89 o 
  -8   8   2        9.10        8.40      2.75 o 
  -7   8   2       95.63      100.03      5.31 o 
  -6   8   2        9.70        6.78      2.66 o 
  -5   8   2       29.61       31.69      3.29 o 
  -4   8   2       39.23       30.43      2.12 o 
  -3   8   2      126.07      136.31      3.67 o 
  -2   8   2       39.36       41.11      2.29 o 
  -1   8   2      101.84      108.77      2.98 o 
   0   8   2      379.25      394.52      4.99 o 
   1   8   2      304.27      293.59      4.41 o 
   2   8   2     1289.64     1222.96     10.66 o 
   3   8   2       29.74       31.51      1.95 o 
   4   8   2      546.25      535.34      7.85 o 
   5   8   2        3.66        1.62      2.40 o 
   6   8   2        0.00       -0.13      2.30 o 
   7   8   2        3.35        3.54      2.54 o 
   8   8   2       61.95       52.87      4.25 o 
   9   8   2       10.15       14.89      3.17 o 
  10   8   2        0.26       -6.05      6.05 o 
  11   8   2        9.52       10.84     13.36 o 
 -11   9   2        1.51       24.80      9.61 o 
 -10   9   2        3.40       -0.22      7.17 o 
  -9   9   2        8.67        8.38      3.01 o 
  -8   9   2        1.36        0.06      5.10 o 
  -7   9   2       13.30       17.64      6.62 o 
  -6   9   2      113.01      112.60      6.21 o 
  -5   9   2       18.53       14.73      3.02 o 
  -4   9   2        4.72        5.20      2.44 o 
  -3   9   2       82.93       77.23      3.15 o 
  -2   9   2      207.20      170.97      3.90 o 
  -1   9   2      104.70      101.37      2.87 o 
   0   9   2      323.96      319.73      4.75 o 
   1   9   2      125.90      132.21      3.29 o 
   2   9   2       14.97       15.21      1.79 o 
   3   9   2        0.13        1.16      1.57 o 
   4   9   2      391.10      399.75      8.84 o 
   5   9   2      348.68      324.04      8.01 o 
   6   9   2      241.15      235.33      7.93 o 
   7   9   2       23.94       14.58      3.57 o 
   8   9   2        0.26        0.69      2.97 o 
   9   9   2        0.05       -1.76      4.39 o 
  10   9   2        1.84       -6.93      6.93 o 
 -10  10   2        1.17       -2.38      8.14 o 
  -9  10   2        8.74        6.90      3.36 o 
  -8  10   2        2.64        3.66      3.11 o 
  -7  10   2       16.18       17.29      4.06 o 
  -6  10   2       65.32       66.37      5.55 o 
  -5  10   2        7.89        1.88      3.02 o 
  -4  10   2      100.18      117.03      5.25 o 
  -3  10   2       11.27       15.16      2.61 o 
  -2  10   2       15.39       10.10      2.28 o 
  -1  10   2       68.89       63.06      3.32 o 
   0  10   2      122.19      127.64      3.94 o 
   1  10   2        5.64        1.80      1.73 o 
   2  10   2        8.27        7.70      2.07 o 
   3  10   2        0.37        0.39      2.08 o 
   4  10   2      258.22      273.36      7.62 o 
   5  10   2      443.32      408.34     10.45 o 
   6  10   2       23.19       19.00      3.95 o 
   7  10   2       12.78        7.07      3.73 o 
   8  10   2        1.58        2.26      3.30 o 
   9  10   2        0.49       -1.22      6.54 o 
  10  10   2        0.74       -0.52      3.62 o 
 -10  11   2       14.25       26.13      6.82 o 
  -9  11   2       15.78       13.75      4.18 o 
  -8  11   2        7.93       14.32      4.04 o 
  -7  11   2        0.00       -2.95      2.95 o 
  -6  11   2        4.58        5.82      3.57 o 
  -5  11   2        1.33       -1.17      2.92 o 
  -4  11   2      120.77      123.27      6.21 o 
  -3  11   2     1044.60      965.22     20.45 o 
  -2  11   2      197.92      203.16      6.98 o 
  -1  11   2      414.47      421.66      9.78 o 
   0  11   2       71.43       64.14      4.35 o 
   1  11   2      106.43       95.77      4.63 o 
   2  11   2       20.59       23.67      2.88 o 
   3  11   2      643.92      629.29     16.09 o 
   4  11   2       47.30       52.54      5.28 o 
   5  11   2        9.88        4.95      3.27 o 
   6  11   2        2.31        0.39      3.20 o 
   7  11   2        3.94        6.74      3.80 o 
   8  11   2        0.00        4.94     10.18 o 
   9  11   2        2.63        6.21      7.81 o 
  10  11   2       16.28       30.39     11.18 o 
  -9  12   2        2.32        1.25      4.99 o 
  -8  12   2        0.86        3.39      3.44 o 
  -7  12   2        0.48       -3.16      3.16 o 
  -6  12   2        1.82        3.63      3.43 o 
  -5  12   2       44.85       45.97      6.38 o 
  -4  12   2       19.71       19.47      6.18 o 
  -3  12   2        5.05       -1.95      4.54 o 
  -2  12   2        6.88       15.61      3.81 o 
  -1  12   2      564.81      553.86     13.57 o 
   0  12   2       40.43       35.34      4.37 o 
   1  12   2      133.70      117.32      7.70 o 
   2  12   2       16.44       21.72      3.84 o 
   3  12   2       39.23       38.89      8.35 o 
   4  12   2        0.06        6.80      3.47 o 
   5  12   2        0.20       -0.54      3.51 o 
   6  12   2       64.23       72.65      6.68 o 
   7  12   2       20.81       15.69      6.91 o 
   8  12   2        0.06        0.06      3.84 o 
   9  12   2       15.44       22.58     15.79 o 
  -9  13   2        0.22       55.40     16.29 o 
  -8  13   2        6.86       40.65     16.86 o 
  -7  13   2        3.94        6.57      8.62 o 
  -6  13   2       34.48       43.77      8.13 o 
  -5  13   2        0.01       -1.11      3.62 o 
  -4  13   2        0.63       -0.98      3.79 o 
  -3  13   2        0.21        3.41      3.55 o 
  -2  13   2        0.66        2.40      3.37 o 
  -1  13   2       94.48       89.79     11.91 o 
   0  13   2        0.15       -1.15      3.24 o 
   1  13   2        0.00       -0.75      7.14 o 
   2  13   2        0.26       -2.62      4.30 o 
   3  13   2        0.31       -0.95      4.40 o 
   4  13   2        3.81        5.32      4.11 o 
   5  13   2        0.77        5.60      8.82 o 
   6  13   2       20.72       33.16      9.52 o 
   7  13   2        1.27        5.61      4.48 o 
   8  13   2        1.72       13.16     16.36 o 
   9  13   2       22.71      135.89     16.68 o 
  -8  14   2       15.49       46.04     15.68 o 
  -7  14   2        0.12       -2.10      6.43 o 
  -6  14   2       61.20       77.03     14.30 o 
  -5  14   2       14.96       15.61      9.85 o 
  -4  14   2       17.41       26.50     14.40 o 
  -3  14   2        2.51        7.11      6.87 o 
  -2  14   2       87.93       87.92     10.95 o 
  -1  14   2      278.09      250.53     12.04 o 
   0  14   2       39.99       39.03      6.26 o 
   1  14   2      124.37      104.96     13.03 o 
   2  14   2       12.02       10.39      6.16 o 
   3  14   2        1.58       -2.44      4.69 o 
   4  14   2        3.99        6.98      5.42 o 
   5  14   2        2.90        0.76      5.34 o 
   6  14   2        0.12       -5.24      5.24 o 
   7  14   2        1.65       59.64     13.05 o 
  -7  15   2        6.56       73.47     12.71 o 
  -6  15   2       96.73      131.51     28.93 o 
  -5  15   2        0.69       17.67     17.54 o 
  -4  15   2       33.31       40.30      8.80 o 
  -3  15   2        5.12       14.20      6.75 o 
  -2  15   2        6.06       19.57      7.78 o 
  -1  15   2      139.95      156.34     10.17 o 
   0  15   2        9.07       12.67      5.08 o 
   1  15   2       20.45       20.09      5.65 o 
   2  15   2        0.06        7.05      5.77 o 
   3  15   2       46.68       63.27     10.39 o 
   4  15   2       86.92       89.53     11.58 o 
   5  15   2       14.82       28.56      7.97 o 
   6  15   2      106.08       95.72     11.33 o 
   7  15   2       16.02       14.69      5.91 o 
  -7  16   2        0.81        3.53      4.63 o 
  -5  16   2        3.12       -0.71      5.62 o 
  -4  16   2       49.96       67.04     10.67 o 
  -3  16   2      130.37      107.42     13.03 o 
  -2  16   2       44.89       81.99     12.04 o 
  -1  16   2        4.12        4.90      7.03 o 
   0  16   2        4.09        9.70      8.93 o 
   1  16   2        7.29        3.84      6.33 o 
   2  16   2       17.20        9.46      7.19 o 
   3  16   2        0.96        4.32      6.51 o 
   4  16   2        0.18       -4.63      5.98 o 
   5  16   2        7.30        0.82      6.58 o 
   6  16   2        0.19       -5.31      5.31 o 
  -5  17   2       39.23       43.75      9.60 o 
  -4  17   2       15.21       26.07      8.77 o 
  -3  17   2        0.65       -5.67      5.67 o 
  -2  17   2        1.00        4.35      6.25 o 
  -1  17   2        1.36        9.69      6.73 o 
   0  17   2        0.19       -6.53      8.69 o 
   1  17   2        0.38        3.60      7.34 o 
   2  17   2        0.25       -1.96      6.36 o 
   3  17   2        3.22       13.44      7.79 o 
   4  17   2        3.76        6.24      7.01 o 
   5  17   2        6.86        5.07      6.79 o 
  -4  18   2       10.40       13.46      7.62 o 
  -3  18   2       40.53       26.17      9.51 o 
  -2  18   2        1.75        0.86      6.97 o 
  -1  18   2        2.49       -2.38      6.87 o 
   1  18   2        3.49       -6.69      6.69 o 
   2  18   2        0.63        7.28      8.15 o 
   3  18   2       16.91       23.12      9.88 o 
  -1  19   2       15.13       36.35     11.22 o 
 -11   0   3        0.52        3.76      7.75 o 
  -9   0   3        0.23        0.80      3.96 o 
  -7   0   3      221.52      227.40      6.43 o 
  -5   0   3      363.18      398.00      6.14 o 
  -3   0   3      522.66      537.85      7.85 o 
  -1   0   3     2271.62     2346.37     64.65 o 
   1   0   3        7.49       16.50      1.10 o 
   3   0   3        7.81        1.96      0.99 o 
   5   0   3      799.12      765.22     11.11 o 
   7   0   3      335.06      352.82     15.06 o 
   9   0   3      304.81      309.78     12.85 o 
  11   0   3        0.45       -0.96      5.46 o 
 -12   1   3        0.09        5.95      4.16 o 
 -11   1   3        0.00       -3.56      3.59 o 
 -10   1   3        0.38       -3.11      3.11 o 
  -9   1   3       50.59       50.35      4.49 o 
  -8   1   3       29.70       47.35      4.03 o 
  -7   1   3      475.67      476.15      7.45 o 
  -6   1   3       60.67       54.05      2.10 o 
  -5   1   3        5.11        3.29      0.99 o 
  -4   1   3      569.12      560.05      5.51 o 
  -3   1   3      122.46      139.99      2.15 o 
  -2   1   3     2861.62     3095.70     22.15 o 
  -1   1   3     1102.90     1239.93     13.77 o 
   0   1   3     8050.51     7850.54     54.89 o 
   1   1   3      145.50      166.04      2.15 o 
   2   1   3     1689.56     1615.88     10.03 o 
   3   1   3       28.87       28.06      0.92 o 
   4   1   3      890.81      908.37      7.08 o 
   5   1   3     1205.26     1260.85     11.25 o 
   6   1   3       10.48       11.33      1.03 o 
   7   1   3       18.82       20.49      2.65 o 
   8   1   3       16.67       15.69      2.06 o 
   9   1   3       36.80       44.47      3.24 o 
  10   1   3       55.05       61.37      5.31 o 
  11   1   3       25.94       21.85      4.29 o 
  12   1   3       12.27       16.24      5.23 o 
 -12   2   3        0.04        2.02      3.92 o 
 -11   2   3       31.60       36.52      8.29 o 
 -10   2   3        0.97        1.46      3.22 o 
  -9   2   3       21.71       17.90      3.51 o 
  -8   2   3      217.29      207.39      4.91 o 
  -7   2   3       50.09       58.73      2.87 o 
  -6   2   3       90.69      114.87      2.47 o 
  -5   2   3      521.75      501.46      4.87 o 
  -4   2   3      538.72      568.93      7.20 o 
  -3   2   3      214.41      203.90      2.67 o 
  -2   2   3    31181.37    31069.53    198.82 o 
  -1   2   3     3247.98     3130.53     23.85 o 
   0   2   3       62.59       62.40      1.59 o 
   1   2   3      791.87      722.12      5.57 o 
   2   2   3     2513.87     2567.35     13.59 o 
   3   2   3      405.43      387.26      3.76 o 
   4   2   3      223.55      240.67      3.15 o 
   5   2   3      631.96      602.28      7.14 o 
   6   2   3        4.37        1.75      1.22 o 
   7   2   3       35.22       33.51      2.02 o 
   8   2   3        9.99        6.17      2.78 o 
   9   2   3       65.56       79.87      4.76 o 
  10   2   3        0.77       -1.39      2.98 o 
  11   2   3       29.68       31.91      4.98 o 
  12   2   3       11.16       16.75      4.04 o 
 -12   3   3        0.69       10.74     13.08 o 
 -11   3   3       46.09       55.32      9.97 o 
 -10   3   3        0.05        0.95      2.96 o 
  -9   3   3       81.67       85.00      3.42 o 
  -8   3   3       14.52       19.99      2.37 o 
  -7   3   3      152.82      155.21      7.94 o 
  -6   3   3      331.72      327.92      8.01 o 
  -5   3   3      219.52      180.75      3.92 o 
  -4   3   3     3426.65     3448.67     21.81 o 
  -3   3   3      382.29      417.91      4.07 o 
  -2   3   3       27.88       39.52      1.60 o 
  -1   3   3      415.02      442.87      5.23 o 
   0   3   3     1701.76     1741.73     18.12 o 
   1   3   3      416.43      434.97      4.37 o 
   2   3   3     3964.08     4098.96     20.86 o 
   3   3   3      577.84      573.86      5.64 o 
   4   3   3       89.81       74.80      2.17 o 
   5   3   3      181.51      170.78      3.68 o 
   6   3   3       15.53       19.29      1.80 o 
   7   3   3        3.97        3.59      1.70 o 
   8   3   3        0.96        1.38      2.22 o 
   9   3   3       22.81       22.59      3.54 o 
  10   3   3       65.18       65.93      5.18 o 
  11   3   3        7.12        7.80      3.06 o 
  12   3   3        0.05        7.59      3.86 o 
 -12   4   3        6.02       -0.37      7.04 o 
 -11   4   3        3.23        0.98      7.73 o 
 -10   4   3        1.74        3.73      4.36 o 
  -9   4   3       62.19       68.20      7.34 o 
  -8   4   3       13.89        9.12      4.07 o 
  -7   4   3        0.21        1.43      3.09 o 
  -6   4   3       60.64       56.03      3.95 o 
  -5   4   3       11.96       15.02      1.28 o 
  -4   4   3      182.08      183.19      3.83 o 
  -3   4   3      331.38      350.95      4.34 o 
  -2   4   3      499.04      528.59      4.91 o 
  -1   4   3      830.24      931.87      7.80 o 
   0   4   3     1054.49     1099.43      7.78 o 
   1   4   3      229.21      218.58      3.13 o 
   2   4   3      493.95      548.40      4.77 o 
   3   4   3      281.51      257.42      3.11 o 
   4   4   3      650.67      718.81      7.14 o 
   5   4   3       63.98       61.42      2.54 o 
   6   4   3      665.52      661.45      7.79 o 
   7   4   3      108.49      101.47      3.48 o 
   8   4   3       57.83       58.07      3.80 o 
   9   4   3       65.20       64.29      4.53 o 
  10   4   3       61.52       58.95      4.76 o 
  11   4   3       18.62       17.56      4.22 o 
  12   4   3        0.05        3.95      3.66 o 
 -12   5   3        0.82       -6.22      6.22 o 
 -11   5   3       33.27       46.77      9.61 o 
 -10   5   3       18.12       23.53      5.94 o 
  -9   5   3       18.45       14.99      5.24 o 
  -8   5   3       19.38       19.77      4.94 o 
  -7   5   3        0.01        2.15      3.28 o 
  -6   5   3        5.90        4.58      1.42 o 
  -5   5   3      100.71       88.65      2.93 o 
  -4   5   3     2840.54     2713.16     16.05 o 
  -3   5   3        0.35        6.15      0.99 o 
  -2   5   3      172.09      241.64      3.61 o 
  -1   5   3      478.56      510.25      5.66 o 
   0   5   3       24.61       17.95      1.35 o 
   1   5   3      788.85      849.76      6.67 o 
   2   5   3      579.11      632.20      5.31 o 
   3   5   3       74.02       62.45      1.71 o 
   4   5   3      304.82      311.78      3.65 o 
   5   5   3       15.97       14.02      1.77 o 
   6   5   3      184.27      180.61      4.07 o 
   7   5   3       39.52       41.70      3.47 o 
   8   5   3       10.58        8.47      2.64 o 
   9   5   3        3.23       -0.72      2.73 o 
  10   5   3        4.99        8.53      3.97 o 
  11   5   3       11.38       11.34      5.92 o 
 -12   6   3        0.16        5.11      9.06 o 
 -11   6   3        1.91       -5.74      6.43 o 
 -10   6   3        1.14        2.10      6.41 o 
  -9   6   3       26.66       24.58      4.95 o 
  -8   6   3      269.36      263.61      9.65 o 
  -7   6   3      350.54      328.24      5.56 o 
  -6   6   3       23.08       22.56      1.74 o 
  -5   6   3        1.00       -0.07      1.11 o 
  -4   6   3        1.40        0.21      1.09 o 
  -3   6   3      415.17      426.58      4.68 o 
  -2   6   3      636.40      686.33      7.16 o 
  -1   6   3      984.76     1047.89      9.30 o 
   0   6   3        5.17        7.04      1.79 o 
   1   6   3     2344.14     2484.63     15.79 o 
   2   6   3      231.81      299.81      4.10 o 
   3   6   3        0.24        4.65      1.07 o 
   4   6   3       75.50       60.49      2.25 o 
   5   6   3       24.14       23.97      1.96 o 
   6   6   3       25.92       28.66      2.44 o 
   7   6   3       20.33       22.55      3.01 o 
   8   6   3        5.02        0.67      2.81 o 
   9   6   3        1.02        3.94      2.75 o 
  10   6   3        5.18        8.13      5.28 o 
  11   6   3        0.48        4.29      7.77 o 
 -11   7   3        7.27        2.59      7.73 o 
 -10   7   3        7.19       -1.31     11.91 o 
  -9   7   3        1.47       -0.49      6.16 o 
  -8   7   3      127.91      115.12      5.16 o 
  -7   7   3       65.79       71.45      4.77 o 
  -6   7   3        6.28        1.82      1.45 o 
  -5   7   3       87.06      101.32      2.89 o 
  -4   7   3        5.27        2.86      1.08 o 
  -3   7   3      887.48      896.31      7.75 o 
  -2   7   3       20.75       15.55      1.63 o 
  -1   7   3       75.32       60.98      2.69 o 
   0   7   3     1118.19     1116.64      9.52 o 
   1   7   3      542.77      548.85      5.94 o 
   2   7   3     1234.97     1276.69     10.16 o 
   3   7   3      175.72      201.48      3.44 o 
   4   7   3      501.22      483.78      6.31 o 
   5   7   3       65.06       61.33      3.14 o 
   6   7   3        3.90        0.53      2.29 o 
   7   7   3        0.26       -1.40      2.31 o 
   8   7   3        0.34       -0.32      2.95 o 
   9   7   3        2.20        0.31      2.80 o 
  10   7   3        7.41        4.34      4.76 o 
  11   7   3        0.74        0.00      6.44 o 
 -11   8   3        4.50        3.77      8.20 o 
 -10   8   3        9.01       11.35      7.63 o 
  -9   8   3        1.81        4.89      2.46 o 
  -8   8   3        0.47        0.87      2.51 o 
  -7   8   3        4.38        8.81      4.14 o 
  -6   8   3        0.03       -1.70      2.41 o 
  -5   8   3        5.42        1.48      2.30 o 
  -4   8   3       27.75       36.81      2.35 o 
  -3   8   3      267.67      238.41      4.27 o 
  -2   8   3       20.87       18.39      1.89 o 
  -1   8   3      307.38      325.94      5.09 o 
   0   8   3      360.95      361.71      4.84 o 
   1   8   3      305.42      336.91      5.04 o 
   2   8   3       52.36       56.70      2.38 o 
   3   8   3       53.04       62.06      2.53 o 
   4   8   3       30.97       43.24      3.14 o 
   5   8   3      208.77      217.60      6.57 o 
   6   8   3      102.53      106.71      5.58 o 
   7   8   3        0.20       -1.11      2.52 o 
   8   8   3       19.36       27.64      3.72 o 
   9   8   3       25.48       15.34      4.11 o 
  10   8   3       19.41       32.86      7.35 o 
  11   8   3        0.10       12.97     10.01 o 
 -11   9   3        0.92        2.09      8.04 o 
 -10   9   3        0.68        2.37      7.74 o 
  -9   9   3        0.14       -1.40      2.61 o 
  -8   9   3       22.93       20.71      9.16 o 
  -7   9   3        8.80        9.65      2.99 o 
  -6   9   3       37.33       33.19      4.42 o 
  -5   9   3        0.15       -2.13      2.13 o 
  -4   9   3        0.25        0.46      2.14 o 
  -3   9   3      637.22      588.51      7.21 o 
  -2   9   3      852.44      840.22      9.35 o 
  -1   9   3      103.10      105.74      3.27 o 
   0   9   3       24.32       28.13      1.92 o 
   1   9   3       91.47      105.31      3.08 o 
   2   9   3      398.25      429.71      5.87 o 
   3   9   3     1681.41     1621.86     14.66 o 
   4   9   3      612.59      586.53      9.30 o 
   5   9   3      106.88      106.52      5.23 o 
   6   9   3       13.68        3.48      3.15 o 
   7   9   3       63.20       57.89      7.66 o 
   8   9   3        0.03       -2.05      3.58 o 
   9   9   3        4.67       11.20      4.14 o 
  10   9   3        0.38       -2.36      3.32 o 
 -10  10   3       14.15       19.36      3.79 o 
  -9  10   3        2.32        8.82      3.49 o 
  -8  10   3       20.44       22.48      4.06 o 
  -7  10   3       20.59       20.41      5.10 o 
  -6  10   3       20.54       15.94      4.29 o 
  -5  10   3      177.80      153.53      6.54 o 
  -4  10   3      164.42      145.65      6.29 o 
  -3  10   3      147.82      159.20      6.09 o 
  -2  10   3       40.33       37.47      3.07 o 
  -1  10   3       71.58       73.70      3.62 o 
   0  10   3       16.96       13.61      2.33 o 
   1  10   3      148.35      156.29      4.90 o 
   2  10   3      775.12      739.81     10.13 o 
   3  10   3      515.84      501.44      9.37 o 
   4  10   3       67.67       65.73      4.21 o 
   5  10   3       33.94       31.09      7.43 o 
   6  10   3        2.35        5.52      3.38 o 
   7  10   3       26.56       37.62      5.89 o 
   8  10   3        2.53        6.22      3.71 o 
   9  10   3        4.56        3.58      3.74 o 
  10  10   3        1.99       11.84      4.78 o 
 -10  11   3        0.02        6.01      3.32 o 
  -9  11   3        5.43        2.75      5.98 o 
  -8  11   3       22.83       23.11      5.02 o 
  -7  11   3        2.74        1.53      3.98 o 
  -6  11   3       46.33       45.56      5.28 o 
  -5  11   3       20.06       20.73      4.32 o 
  -4  11   3        5.69       13.01      3.25 o 
  -3  11   3      979.21      874.27     17.78 o 
  -2  11   3      160.97      155.13      6.35 o 
  -1  11   3       19.98       26.85      6.67 o 
   0  11   3        0.01       -2.12      2.12 o 
   1  11   3       18.06       19.02      2.99 o 
   2  11   3       15.44       16.86      2.76 o 
   3  11   3        4.53        3.99      2.66 o 
   4  11   3       19.93       20.10      3.57 o 
   5  11   3        4.09       12.51      3.97 o 
   6  11   3       24.62       22.79      4.46 o 
   7  11   3        6.27        6.91      3.98 o 
   8  11   3        3.86        6.48      5.54 o 
   9  11   3        0.00        3.45      5.86 o 
  10  11   3        3.73       41.90     36.15 o 
 -10  12   3        0.10        6.87     12.83 o 
  -9  12   3        2.11       -0.03      3.61 o 
  -8  12   3       52.93       58.18      6.24 o 
  -7  12   3        0.01        2.19      3.31 o 
  -6  12   3        8.30       10.04      3.97 o 
  -5  12   3        2.82        0.63      3.68 o 
  -4  12   3        0.57        2.20      2.97 o 
  -3  12   3      201.11      201.06     10.65 o 
  -2  12   3      390.86      416.38     11.93 o 
  -1  12   3      412.88      343.08     10.72 o 
   0  12   3        6.43        5.75      3.79 o 
   1  12   3      116.98      123.50      5.81 o 
   2  12   3       30.86       40.10      4.63 o 
   3  12   3       12.03       10.97      4.35 o 
   4  12   3        0.29        2.12      3.09 o 
   5  12   3       13.31       15.68      4.88 o 
   6  12   3        5.52        3.97      5.68 o 
   7  12   3       10.19       12.66      4.62 o 
   8  12   3        1.71        6.84      6.49 o 
   9  12   3       23.16       42.29     25.20 o 
  -9  13   3        0.36        8.36      7.95 o 
  -8  13   3        4.86       11.77      4.31 o 
  -7  13   3        0.39       14.83      6.01 o 
  -6  13   3       23.00       22.33      5.82 o 
  -5  13   3       55.09       50.13      7.09 o 
  -4  13   3        7.06        3.77      4.29 o 
  -3  13   3        3.01        0.97      3.78 o 
  -2  13   3       31.43       37.57      4.91 o 
  -1  13   3       61.27       64.86      8.50 o 
   0  13   3       19.94       27.42      4.89 o 
   1  13   3      190.58      184.52      9.99 o 
   2  13   3      188.68      179.40     13.49 o 
   3  13   3       35.57       44.96      8.04 o 
   4  13   3       81.10       93.26     10.12 o 
   5  13   3       22.48        6.92      6.87 o 
   6  13   3       78.87       89.00     20.49 o 
   7  13   3        1.83        8.48      8.79 o 
   8  13   3        5.91       53.49     14.21 o 
  -8  14   3       26.10       45.82      9.73 o 
  -7  14   3        5.14        8.81     11.14 o 
  -6  14   3       12.56       20.19      5.54 o 
  -5  14   3        2.52        8.67      5.68 o 
  -4  14   3        1.07       -2.13      3.56 o 
  -3  14   3        3.62        5.67      4.20 o 
  -2  14   3        0.35        3.58     11.04 o 
  -1  14   3        8.75       11.00      4.84 o 
   0  14   3       13.25       14.97      4.82 o 
   1  14   3        3.39        0.89      3.63 o 
   2  14   3        0.00        3.88      5.75 o 
   3  14   3        4.99        0.02      5.30 o 
   4  14   3       18.18       11.88      6.46 o 
   5  14   3       21.51       14.27      7.13 o 
   6  14   3        4.97        1.72      5.70 o 
   7  14   3       13.78        8.79      5.63 o 
  -7  15   3       23.41      101.34     16.75 o 
  -6  15   3       97.30      134.86     10.67 o 
  -5  15   3        0.30       24.23     10.87 o 
  -4  15   3        7.22       24.96     21.97 o 
  -3  15   3       12.25       16.10      7.18 o 
  -2  15   3        1.97        4.26      6.09 o 
  -1  15   3      233.20      226.35     29.44 o 
   0  15   3       29.15       29.70      6.01 o 
   1  15   3        1.52        9.00      6.69 o 
   2  15   3        0.13        8.36      6.10 o 
   3  15   3        5.97        5.56      6.10 o 
   4  15   3        0.73       -0.46      5.20 o 
   5  15   3       24.42       30.87      8.13 o 
   6  15   3        2.58        8.02      5.48 o 
   7  15   3        5.86        3.52      5.19 o 
  -6  16   3        4.84        7.54      6.34 o 
  -5  16   3       10.18       20.66      7.35 o 
  -4  16   3        5.39        1.51      6.23 o 
  -3  16   3       70.79       86.06     12.09 o 
  -2  16   3       37.19       43.12      9.83 o 
  -1  16   3        8.30       -4.73      5.85 o 
   0  16   3       68.14       73.61      8.58 o 
   1  16   3        1.08       -1.67      6.02 o 
   2  16   3        0.24        0.00      6.18 o 
   3  16   3        5.34        4.39      6.94 o 
   4  16   3       18.02       13.00      8.00 o 
   5  16   3        3.61        5.16      6.03 o 
   6  16   3        2.72        1.86      5.71 o 
  -5  17   3        3.75        9.86      6.23 o 
  -4  17   3        4.57        6.98      6.88 o 
  -3  17   3        0.67        2.89      6.42 o 
  -2  17   3        0.16       -2.79      6.66 o 
  -1  17   3       20.64       13.30      7.43 o 
   0  17   3        0.13        2.77      6.82 o 
   1  17   3       20.81       30.19      9.51 o 
   2  17   3        2.90        7.14      7.60 o 
   3  17   3        6.59       -5.41      6.23 o 
   4  17   3       11.07       19.95      9.02 o 
   5  17   3        0.76        1.38      6.07 o 
  -4  18   3        8.82        8.12      7.79 o 
  -3  18   3       10.86        5.90      7.35 o 
  -2  18   3       49.11       51.99     11.71 o 
  -1  18   3       22.15       28.84     10.30 o 
   1  18   3       12.91       20.31      9.68 o 
   2  18   3       15.75       23.85     10.16 o 
   3  18   3        4.57        5.67      8.09 o 
 -12   0   4        0.88        6.62      9.86 o 
 -10   0   4        3.83       10.22      6.01 o 
  -8   0   4      197.31      178.97      9.24 o 
  -6   0   4       10.87        5.95      2.12 o 
  -4   0   4      381.20      331.06      7.04 o 
  -2   0   4     2298.44     2224.87     38.82 o 
   0   0   4    10118.14     9566.70     75.50 o 
   2   0   4      235.63      229.99      3.55 o 
   4   0   4      936.93      834.72     12.32 o 
   6   0   4      195.78      213.59      8.86 o 
   8   0   4      208.23      217.40      8.24 o 
  10   0   4        0.00        2.06      2.11 o 
  12   0   4        0.41        4.99      8.11 o 
 -12   1   4        1.28       -0.62      4.03 o 
 -11   1   4       25.17       25.27      4.56 o 
 -10   1   4        0.01       -1.48      3.27 o 
  -9   1   4      107.99      114.84      6.05 o 
  -8   1   4      174.38      175.09      6.30 o 
  -7   1   4       72.95       84.64      3.65 o 
  -6   1   4       47.50       52.60      2.41 o 
  -5   1   4        0.03       -0.96      0.96 o 
  -4   1   4      100.72       78.38      1.83 o 
  -3   1   4      601.80      608.63      5.69 o 
  -2   1   4    12282.11    12378.85    141.07 o 
  -1   1   4      189.16      220.21      3.58 o 
   0   1   4        1.97        1.15      0.51 o 
   1   1   4      245.38      221.09      2.81 o 
   2   1   4        2.32        3.71      0.50 o 
   3   1   4      823.36      879.78      6.42 o 
   4   1   4      210.19      213.93      2.39 o 
   5   1   4      232.36      222.76      3.40 o 
   6   1   4       21.40       21.57      1.49 o 
   7   1   4       17.49       16.97      2.91 o 
   8   1   4      184.63      168.87      6.25 o 
   9   1   4       27.56       29.32      3.25 o 
  10   1   4       67.97       66.15      4.73 o 
  11   1   4        0.14        2.93      3.27 o 
  12   1   4        1.22        8.30      3.59 o 
 -12   2   4        7.29       16.43      5.70 o 
 -11   2   4        6.28        6.24      3.75 o 
 -10   2   4       25.81       26.75      4.20 o 
  -9   2   4        4.28        3.18      3.03 o 
  -8   2   4        0.78       -1.23      1.67 o 
  -7   2   4        0.64        0.26      1.67 o 
  -6   2   4       58.38       69.50      2.22 o 
  -5   2   4        6.67        5.19      0.98 o 
  -4   2   4     2361.13     2403.23     20.92 o 
  -3   2   4      149.01      134.96      2.53 o 
  -2   2   4     4312.38     4195.05     33.69 o 
  -1   2   4      566.83      573.96      5.32 o 
   0   2   4     1129.48     1106.29      9.24 o 
   1   2   4        4.27        8.16      0.93 o 
   2   2   4      224.41      192.68      2.93 o 
   3   2   4      218.28      220.35      2.57 o 
   4   2   4      548.63      651.10      5.98 o 
   5   2   4      392.24      399.34      4.63 o 
   6   2   4       14.06       13.54      1.81 o 
   7   2   4        0.47        0.96      1.37 o 
   8   2   4       61.56       59.85      4.44 o 
   9   2   4       80.76       82.97      5.32 o 
  10   2   4       37.79       42.19      4.24 o 
  11   2   4        0.08       -1.30      3.68 o 
  12   2   4        2.50       10.97      3.99 o 
 -12   3   4        0.18        4.51      6.65 o 
 -11   3   4       44.67       46.98      6.17 o 
 -10   3   4       70.30       67.17      4.92 o 
  -9   3   4        9.48       10.12      3.23 o 
  -8   3   4      140.05      125.93      3.91 o 
  -7   3   4       38.66       35.93      2.48 o 
  -6   3   4      105.00      113.59      2.96 o 
  -5   3   4       72.47       76.80      2.33 o 
  -4   3   4       62.81       67.24      2.04 o 
  -3   3   4     1451.62     1401.87      9.97 o 
  -2   3   4     2524.59     2577.40     23.61 o 
  -1   3   4      145.81      124.07      2.85 o 
   0   3   4     4441.88     4298.19     26.12 o 
   1   3   4       56.69       38.23      1.46 o 
   2   3   4       70.50       81.85      1.91 o 
   3   3   4      838.46      902.08      7.47 o 
   4   3   4       31.13       43.28      1.92 o 
   5   3   4      132.13      115.57      3.12 o 
   6   3   4       47.50       49.70      2.76 o 
   7   3   4       15.75       12.33      2.84 o 
   8   3   4        2.93        2.81      2.46 o 
   9   3   4        3.39        4.52      2.68 o 
  10   3   4       75.50       75.07      5.88 o 
  11   3   4        0.98        3.16      3.73 o 
  12   3   4        0.37        4.95      3.67 o 
 -12   4   4        0.54      -10.95     12.97 o 
 -11   4   4        1.66        6.43     11.34 o 
 -10   4   4       39.62       41.99     11.10 o 
  -9   4   4       91.38       87.34      7.89 o 
  -8   4   4       36.51       32.33      5.39 o 
  -7   4   4      182.14      174.82      4.21 o 
  -6   4   4       27.03       21.47      2.06 o 
  -5   4   4      306.64      268.94      3.94 o 
  -4   4   4     7536.50     7468.78     41.17 o 
  -3   4   4     4457.60     4670.84     32.77 o 
  -2   4   4     2455.95     2580.84     18.24 o 
  -1   4   4       17.11       13.79      1.15 o 
   0   4   4       41.51       34.97      1.67 o 
   1   4   4      257.17      266.65      3.10 o 
   2   4   4      554.42      569.78      5.94 o 
   3   4   4     2373.28     2626.66     16.13 o 
   4   4   4      516.15      483.56      5.77 o 
   5   4   4      133.97      159.16      3.73 o 
   6   4   4       18.40       16.42      2.08 o 
   7   4   4       30.88       37.94      3.22 o 
   8   4   4       81.14       95.53      4.64 o 
   9   4   4        0.00        0.21      2.79 o 
  10   4   4       10.35        8.09      3.51 o 
  11   4   4        7.94        3.38      3.64 o 
 -12   5   4        2.10       -7.29      7.29 o 
 -11   5   4        0.75       -5.70      5.70 o 
 -10   5   4        5.13       13.34      6.75 o 
  -9   5   4        3.43        1.51      4.16 o 
  -8   5   4       29.59       35.33      2.39 o 
  -7   5   4      255.19      265.65      5.20 o 
  -6   5   4      497.86      491.11      6.74 o 
  -5   5   4        2.22        1.99      1.30 o 
  -4   5   4     4096.81     3966.66     31.48 o 
  -3   5   4      267.07      281.24      3.79 o 
  -2   5   4      884.62      913.27      8.11 o 
  -1   5   4        1.60        2.20      1.10 o 
   0   5   4     1666.98     1730.20     14.63 o 
   1   5   4      723.58      778.27      6.72 o 
   2   5   4      724.16      702.86      6.43 o 
   3   5   4      119.49      147.47      2.70 o 
   4   5   4      273.34      270.51      4.13 o 
   5   5   4      211.35      244.66      4.75 o 
   6   5   4       36.59       29.07      2.35 o 
   7   5   4        1.53        0.75      2.32 o 
   8   5   4       64.50       53.94      3.93 o 
   9   5   4        1.72        4.29      3.15 o 
  10   5   4        7.12        6.82      3.37 o 
  11   5   4       10.68       11.31      4.03 o 
 -12   6   4        0.04       -0.91      7.23 o 
 -11   6   4        0.08        0.49      6.77 o 
 -10   6   4       39.33       49.15      9.24 o 
  -9   6   4      100.54       93.13     10.77 o 
  -8   6   4        7.08        9.60      1.81 o 
  -7   6   4       76.88       70.56      3.50 o 
  -6   6   4        4.62        6.40      1.58 o 
  -5   6   4        0.10       -1.28      1.28 o 
  -4   6   4      725.96      666.03      5.93 o 
  -3   6   4      490.89      474.93      5.40 o 
  -2   6   4       53.88       34.05      1.71 o 
  -1   6   4      883.00      889.33      9.14 o 
   0   6   4     1932.99     1913.75     13.61 o 
   1   6   4      560.65      551.61      5.77 o 
   2   6   4      531.84      487.05      5.23 o 
   3   6   4     1194.48     1225.80      9.90 o 
   4   6   4        7.85        7.74      1.45 o 
   5   6   4      687.48      698.20      8.14 o 
   6   6   4       47.40       39.14      3.29 o 
   7   6   4       11.24       14.99      2.95 o 
   8   6   4       10.93       20.13      3.38 o 
   9   6   4        9.40       19.92      4.52 o 
  10   6   4        1.37       -1.20      3.17 o 
  11   6   4       14.52       13.81      4.93 o 
 -11   7   4        0.22        0.55      7.76 o 
 -10   7   4        0.33       -5.05      5.93 o 
  -9   7   4       43.91       42.81      8.92 o 
  -8   7   4      107.57       96.59      5.63 o 
  -7   7   4        9.79       10.70      2.75 o 
  -6   7   4        5.53        2.19      2.35 o 
  -5   7   4       17.50       17.58      2.72 o 
  -4   7   4      422.21      389.61      5.49 o 
  -3   7   4       58.75       67.21      2.33 o 
  -2   7   4     1074.43     1070.56     10.12 o 
  -1   7   4       42.17       39.90      2.14 o 
   0   7   4      143.38      169.07      3.53 o 
   1   7   4       76.47       77.85      2.53 o 
   2   7   4      286.86      324.02      4.65 o 
   3   7   4        2.22       -0.07      1.15 o 
   4   7   4       12.11       22.54      2.17 o 
   5   7   4        9.79        8.88      2.41 o 
   6   7   4       25.79       19.20      3.15 o 
   7   7   4        6.61       13.25      2.98 o 
   8   7   4        0.67        0.18      2.79 o 
   9   7   4        2.48        5.82      3.22 o 
  10   7   4        5.38        5.82      3.52 o 
  11   7   4        0.94       11.12      9.01 o 
 -11   8   4        1.37        9.37      8.44 o 
 -10   8   4       17.37       17.53      8.49 o 
  -9   8   4       10.64       14.17      3.05 o 
  -8   8   4        0.08        3.20      2.59 o 
  -7   8   4       16.48       12.42      3.03 o 
  -6   8   4       33.95       22.61      4.03 o 
  -5   8   4      158.24      164.21      6.04 o 
  -4   8   4      202.73      208.11      4.61 o 
  -3   8   4        4.37        0.90      1.24 o 
  -2   8   4      121.03      120.97      3.59 o 
  -1   8   4      179.15      190.12      4.21 o 
   0   8   4     1683.46     1778.18     13.81 o 
   1   8   4        0.02       -1.18      1.18 o 
   2   8   4       54.47       67.05      2.58 o 
   3   8   4      167.15      166.78      3.71 o 
   4   8   4      656.82      626.75      7.82 o 
   5   8   4      104.79       90.60      4.46 o 
   6   8   4      100.41      100.04      5.69 o 
   7   8   4       25.65       39.10      4.06 o 
   8   8   4        4.76        1.49      2.81 o 
   9   8   4        6.20        6.99      4.43 o 
  10   8   4       13.23       12.33      4.70 o 
 -11   9   4        1.56        2.38      7.82 o 
 -10   9   4       19.39       11.11      8.24 o 
  -9   9   4       14.33       18.31      3.42 o 
  -8   9   4        1.82        0.97      2.73 o 
  -7   9   4       16.52       14.87      3.42 o 
  -6   9   4        7.67       12.59      3.34 o 
  -5   9   4      205.99      165.71      6.60 o 
  -4   9   4      362.01      340.78      9.37 o 
  -3   9   4      333.51      312.01      5.66 o 
  -2   9   4       12.52        6.46      1.81 o 
  -1   9   4      326.66      314.76      5.62 o 
   0   9   4       73.34       77.60      3.11 o 
   1   9   4       24.35       28.62      2.04 o 
   2   9   4      218.38      185.86      4.07 o 
   3   9   4      172.42      169.19      4.64 o 
   4   9   4      146.62      164.18      4.61 o 
   5   9   4        1.59        3.06      3.85 o 
   6   9   4       16.82        7.43      3.11 o 
   7   9   4       14.12       14.48      3.66 o 
   8   9   4       17.97       18.93      6.56 o 
   9   9   4        9.33       13.05      4.35 o 
  10   9   4        6.25        7.96      4.81 o 
 -10  10   4        7.59        4.33      3.11 o 
  -9  10   4        1.06        4.93      3.74 o 
  -8  10   4       12.49        9.56      7.85 o 
  -7  10   4       12.98       10.22      3.45 o 
  -6  10   4        8.23        0.47      3.18 o 
  -5  10   4       19.26       18.34      4.07 o 
  -4  10   4      127.62      134.35      6.24 o 
  -3  10   4      237.41      220.46      5.43 o 
  -2  10   4       23.75       23.12      2.82 o 
  -1  10   4       28.03       20.81      2.88 o 
   0  10   4       52.84       48.76      3.33 o 
   1  10   4        8.62       10.65      3.91 o 
   2  10   4      545.28      524.03      8.53 o 
   3  10   4       16.48       18.75      3.07 o 
   4  10   4      117.79      127.18      5.33 o 
   5  10   4       88.80       89.24      5.86 o 
   6  10   4       28.65       27.98      4.36 o 
   7  10   4        0.00       -0.89      3.24 o 
   8  10   4        0.96       -2.69      3.34 o 
   9  10   4        2.58        2.19      4.04 o 
  10  10   4       14.11       22.09      7.23 o 
 -10  11   4        0.31       -1.24      3.33 o 
  -9  11   4        1.10       -0.74      4.11 o 
  -8  11   4        0.17        1.01      6.02 o 
  -7  11   4        2.14       -2.88      2.88 o 
  -6  11   4        5.11        2.63      3.49 o 
  -5  11   4       27.44       19.69      5.37 o 
  -4  11   4       22.42       31.58      4.09 o 
  -3  11   4      283.51      278.08      7.94 o 
  -2  11   4       30.45       35.99      3.90 o 
  -1  11   4        4.51        2.74      2.52 o 
   0  11   4      308.15      303.24      8.36 o 
   1  11   4       14.15       19.65      3.42 o 
   2  11   4        7.10        8.55      2.85 o 
   3  11   4       93.53      100.16      5.33 o 
   4  11   4      228.04      221.71      6.90 o 
   5  11   4       33.25       28.04      4.49 o 
   6  11   4        1.84        1.42      3.36 o 
   7  11   4       12.74       11.12      4.27 o 
   8  11   4        2.03        4.61      3.91 o 
   9  11   4        0.10        1.67      4.16 o 
 -10  12   4        1.94        9.32     10.84 o 
  -9  12   4        1.29        5.16      3.55 o 
  -8  12   4       18.21       33.93      6.55 o 
  -7  12   4       33.28       38.09      5.58 o 
  -6  12   4       30.86       34.37      5.23 o 
  -5  12   4       12.24       23.05      5.14 o 
  -4  12   4        2.61        1.58      2.93 o 
  -3  12   4      734.34      654.94     19.18 o 
  -2  12   4       11.82       13.34      3.70 o 
  -1  12   4      124.92      119.17      6.93 o 
   0  12   4       53.05       53.95      5.14 o 
   1  12   4      115.08      107.27      5.66 o 
   2  12   4       40.11       39.09      5.57 o 
   3  12   4      348.91      324.21     11.11 o 
   4  12   4      119.07      107.86      7.87 o 
   5  12   4        1.61        7.43      5.23 o 
   6  12   4        3.43        8.20      4.19 o 
   7  12   4        4.54       13.60      4.57 o 
   8  12   4        3.52        4.91      4.33 o 
   9  12   4       72.12      112.31     27.52 o 
  -9  13   4        0.19       29.20     15.59 o 
  -8  13   4       25.21       42.82     21.10 o 
  -7  13   4        5.53        5.39      4.01 o 
  -6  13   4        6.40        8.27      4.84 o 
  -5  13   4        0.54        3.20      4.16 o 
  -4  13   4       11.28        9.32      6.43 o 
  -3  13   4       19.42       15.42     11.62 o 
  -2  13   4       12.20        1.48      3.13 o 
  -1  13   4       32.05       33.03      4.78 o 
   0  13   4        0.34        3.84      4.12 o 
   1  13   4       21.19       30.44      5.02 o 
   2  13   4        8.59       12.87      6.22 o 
   3  13   4        0.99        6.10      4.34 o 
   4  13   4      119.23      118.45     11.35 o 
   5  13   4      162.08      168.34     12.72 o 
   6  13   4        3.77       12.21     14.28 o 
   7  13   4       20.09       25.33     14.38 o 
   8  13   4        7.06       36.43     26.35 o 
  -8  14   4       13.48       82.46     19.75 o 
  -7  14   4        0.23        4.54      8.72 o 
  -6  14   4       42.14       48.17     20.25 o 
  -5  14   4        2.07        5.08      4.67 o 
  -4  14   4        3.58        1.44      4.23 o 
  -3  14   4       11.62        9.24      4.50 o 
  -2  14   4        2.73        1.50      4.08 o 
  -1  14   4       96.95      113.84     16.65 o 
   0  14   4       30.70       22.03      5.51 o 
   1  14   4        0.00       -3.34      4.39 o 
   2  14   4        0.28        3.31      5.38 o 
   3  14   4        1.05        6.54      6.11 o 
   4  14   4       78.58      101.29     11.68 o 
   5  14   4       16.22       34.85      8.03 o 
   6  14   4       66.12       97.95     11.41 o 
   7  14   4        9.60       17.25      6.20 o 
   8  14   4       26.24       34.27      7.60 o 
  -7  15   4        0.02       16.29     20.81 o 
  -6  15   4       31.81       57.29     19.03 o 
  -5  15   4        0.98        7.39     13.46 o 
  -4  15   4        4.47       13.27      7.97 o 
  -3  15   4        1.93        9.29     10.08 o 
  -2  15   4       13.40       12.34      7.03 o 
  -1  15   4        2.06        2.19      8.66 o 
   0  15   4        6.03        8.43      5.20 o 
   1  15   4        2.01        6.74      6.67 o 
   2  15   4        0.01       -3.85      5.30 o 
   3  15   4       21.31        7.46      7.14 o 
   4  15   4        6.49       20.26      7.90 o 
   5  15   4        3.20        2.95      5.58 o 
   6  15   4       22.10       17.52      7.31 o 
   7  15   4       21.88       31.09      8.06 o 
  -6  16   4        5.59       12.81      5.97 o 
  -5  16   4        0.10       -1.68      5.69 o 
  -4  16   4        1.80       11.30      6.94 o 
  -3  16   4        0.60       -2.11      5.52 o 
  -2  16   4        0.28       -5.31      5.86 o 
  -1  16   4        0.30        2.97      6.50 o 
   0  16   4        2.80        3.66      4.43 o 
   1  16   4       18.52       29.35      9.18 o 
   2  16   4       10.12        4.03      7.42 o 
   3  16   4       17.47       34.38      9.14 o 
   4  16   4        1.65        3.13      6.52 o 
   5  16   4       11.33       13.82      7.15 o 
   6  16   4        0.00        0.21      4.36 o 
  -5  17   4        4.03       11.89      6.36 o 
  -4  17   4        0.64        3.90      7.25 o 
  -3  17   4      139.50      137.78     15.37 o 
  -2  17   4        0.17       -5.27      5.27 o 
  -1  17   4        0.02        0.67      6.61 o 
   0  17   4       21.81        3.22      7.95 o 
   1  17   4        9.90       18.26      8.73 o 
   2  17   4       13.62       22.51      9.37 o 
   3  17   4       16.62       10.33      8.04 o 
   4  17   4        0.03       -4.26      6.03 o 
   5  17   4        3.37        5.87      6.80 o 
  -4  18   4       13.09       19.89      8.15 o 
  -3  18   4        0.75       13.37      8.22 o 
  -2  18   4        0.56       -6.36      6.75 o 
  -1  18   4        8.39       16.36      8.25 o 
   1  18   4        2.32       10.30      8.30 o 
   2  18   4        6.03       -4.70      6.31 o 
   3  18   4        1.92       -6.64      6.64 o 
 -11   0   5        1.29        3.50      5.71 o 
  -9   0   5        1.00        0.46      4.28 o 
  -7   0   5      180.34      162.18      8.51 o 
  -5   0   5        1.81        2.89      1.47 o 
  -3   0   5     2653.21     2837.86     38.78 o 
  -1   0   5     8271.93     8028.38     96.09 o 
   1   0   5      309.69      343.31      4.39 o 
   3   0   5      227.51      214.02      3.80 o 
   5   0   5        1.12        5.06      1.02 o 
   7   0   5       23.59       25.36      3.47 o 
   9   0   5       76.23       72.61      5.30 o 
  11   0   5        1.01        4.18      3.75 o 
 -12   1   5        0.49        0.86      4.77 o 
 -11   1   5        1.03        2.52      3.66 o 
 -10   1   5       43.43       49.78      5.05 o 
  -9   1   5        0.58        0.07      2.84 o 
  -8   1   5        0.80        0.72      2.56 o 
  -7   1   5       28.16       27.05      1.78 o 
  -6   1   5      109.22      129.26      2.79 o 
  -5   1   5      145.79      156.50      2.76 o 
  -4   1   5      101.94      110.44      2.50 o 
  -3   1   5      547.85      539.18      6.03 o 
  -2   1   5       46.81       61.41      2.03 o 
  -1   1   5       18.60       19.48      1.89 o 
   0   1   5    13135.82    12797.30    130.84 o 
   1   1   5       25.21       20.28      0.90 o 
   2   1   5       59.62       55.28      1.48 o 
   3   1   5      238.81      210.21      2.64 o 
   4   1   5      380.55      320.97      3.75 o 
   5   1   5       41.33       53.64      1.97 o 
   6   1   5       62.24       56.15      3.47 o 
   7   1   5       96.30      100.16      3.86 o 
   8   1   5       21.84       22.35      3.30 o 
   9   1   5      229.44      226.72      6.18 o 
  10   1   5        2.13        2.35      2.15 o 
  11   1   5        2.11        4.70      3.17 o 
 -12   2   5        0.25       -0.08      3.85 o 
 -11   2   5       17.72       20.62      4.24 o 
 -10   2   5        6.13        3.51      3.34 o 
  -9   2   5        3.15        1.75      2.86 o 
  -8   2   5      100.52       92.44      5.15 o 
  -7   2   5        4.13        4.69      1.97 o 
  -6   2   5      279.62      298.28      4.87 o 
  -5   2   5        3.48        3.81      1.00 o 
  -4   2   5       13.15       17.88      1.38 o 
  -3   2   5        0.28        1.34      0.77 o 
  -2   2   5      123.40      118.40      3.58 o 
  -1   2   5      507.38      512.64      5.18 o 
   0   2   5      202.17      206.21      2.78 o 
   1   2   5       42.72       49.27      1.33 o 
   2   2   5      301.79      342.52      4.21 o 
   3   2   5        2.84        1.33      0.81 o 
   4   2   5       75.37       67.27      1.72 o 
   5   2   5       25.69       14.96      1.49 o 
   6   2   5      130.39      127.41      3.62 o 
   7   2   5      422.82      425.97      6.52 o 
   8   2   5      407.69      390.43      9.39 o 
   9   2   5       15.62       19.16      3.83 o 
  10   2   5        6.20        4.54      3.23 o 
  11   2   5        0.39       -0.97      3.97 o 
 -12   3   5        0.14        2.90      4.79 o 
 -11   3   5       22.17       28.57      7.97 o 
 -10   3   5        0.79        3.68      3.11 o 
  -9   3   5        7.83        7.67      3.12 o 
  -8   3   5       57.73       52.12      3.09 o 
  -7   3   5        0.14       -1.63      1.74 o 
  -6   3   5       16.60       18.39      1.78 o 
  -5   3   5       64.03       64.95      2.37 o 
  -4   3   5     2391.29     2305.84     17.11 o 
  -3   3   5      831.20      925.25      8.03 o 
  -2   3   5       20.15       33.71      1.52 o 
  -1   3   5      122.18      142.62      2.72 o 
   0   3   5     1346.24     1435.77     10.60 o 
   1   3   5     1366.03     1376.43     10.42 o 
   2   3   5     2863.51     2998.88     18.26 o 
   3   3   5      889.71      908.12      7.20 o 
   4   3   5      194.92      208.65      2.81 o 
   5   3   5      352.55      341.61      5.39 o 
   6   3   5       15.53        9.84      1.91 o 
   7   3   5       77.46       90.97      4.91 o 
   8   3   5        3.20        1.34      2.61 o 
   9   3   5      195.84      199.35      6.59 o 
  10   3   5        3.25        5.58      3.89 o 
  11   3   5        4.60        5.60      4.05 o 
 -12   4   5        3.01       -1.75      7.21 o 
 -11   4   5       40.29       54.46      8.86 o 
 -10   4   5        0.42        1.28      2.76 o 
  -9   4   5       18.53       13.93      5.26 o 
  -8   4   5        6.71       10.27      2.06 o 
  -7   4   5        0.52       -0.81      1.70 o 
  -6   4   5      474.15      441.54      7.05 o 
  -5   4   5      872.12      816.42      8.36 o 
  -4   4   5     2976.96     2857.44     19.11 o 
  -3   4   5      515.34      467.72      4.87 o 
  -2   4   5       59.29       36.04      1.73 o 
  -1   4   5      310.07      290.65      4.02 o 
   0   4   5      123.95      140.31      2.51 o 
   1   4   5      826.10      725.76      6.18 o 
   2   4   5       67.03       43.12      1.73 o 
   3   4   5      569.55      588.09      5.61 o 
   4   4   5        5.14        2.33      0.96 o 
   5   4   5       29.46       33.73      2.33 o 
   6   4   5        3.90        4.16      2.05 o 
   7   4   5      170.22      171.92      6.02 o 
   8   4   5        0.38        4.08      2.64 o 
   9   4   5       52.50       53.73      4.26 o 
  10   4   5        2.87       -0.26      3.18 o 
  11   4   5        5.04        3.43      3.76 o 
 -12   5   5        0.65       -4.23      6.40 o 
 -11   5   5        0.14       -3.04      6.88 o 
 -10   5   5       32.99       35.43     10.03 o 
  -9   5   5       52.69       56.16      4.51 o 
  -8   5   5       43.58       44.49      2.76 o 
  -7   5   5        2.95       -0.64      2.31 o 
  -6   5   5      649.31      622.77      8.87 o 
  -5   5   5      483.72      486.97      6.60 o 
  -4   5   5       74.69       70.57      3.22 o 
  -3   5   5      333.96      345.79      4.67 o 
  -2   5   5     3887.79     4030.20     25.49 o 
  -1   5   5      975.24     1017.10      9.11 o 
   0   5   5      551.96      661.31      6.93 o 
   1   5   5       67.85       60.17      1.84 o 
   2   5   5        0.86        6.66      1.07 o 
   3   5   5     1866.79     1779.99     12.59 o 
   4   5   5       72.02       93.59      3.11 o 
   5   5   5       16.90       16.42      2.11 o 
   6   5   5      101.89      121.91      5.23 o 
   7   5   5        3.32        3.28      2.49 o 
   8   5   5       22.62       17.47      3.18 o 
   9   5   5        8.21        6.43      3.40 o 
  10   5   5       10.79       18.28      4.00 o 
  11   5   5        0.76        3.46      3.74 o 
 -12   6   5        1.91        5.62     10.99 o 
 -11   6   5        1.47       -6.35      6.35 o 
 -10   6   5        0.00        9.18      7.00 o 
  -9   6   5        5.39        0.34      2.31 o 
  -8   6   5        2.45        4.53      2.48 o 
  -7   6   5       16.02       11.65      2.12 o 
  -6   6   5       11.83       11.23      2.05 o 
  -5   6   5      101.14       92.95      3.41 o 
  -4   6   5      632.11      615.20      6.41 o 
  -3   6   5     1049.95     1100.46      9.25 o 
  -2   6   5        4.22        6.21      1.20 o 
  -1   6   5       17.29       22.77      1.77 o 
   0   6   5      162.78      178.43      4.20 o 
   1   6   5     1232.47     1207.77      9.15 o 
   2   6   5      396.30      426.44      4.98 o 
   3   6   5       53.13       56.26      2.09 o 
   4   6   5        0.44        0.67      1.23 o 
   5   6   5      145.68      114.72      4.03 o 
   6   6   5       89.70       93.79      4.51 o 
   7   6   5       25.15       22.33      3.20 o 
   8   6   5        7.94       11.20      3.29 o 
   9   6   5        4.45        7.32      3.72 o 
  10   6   5       29.25       32.91      4.58 o 
  11   6   5        3.34        9.88      5.83 o 
 -11   7   5        7.76       -4.55      6.82 o 
 -10   7   5        1.83        1.90      6.39 o 
  -9   7   5        1.86        1.32      3.67 o 
  -8   7   5      165.98      168.35      6.54 o 
  -7   7   5       14.08       16.00      3.10 o 
  -6   7   5       80.07       63.14      4.28 o 
  -5   7   5      862.48      787.05     10.99 o 
  -4   7   5       13.16       25.10      2.00 o 
  -3   7   5        1.48        0.46      1.11 o 
  -2   7   5       57.18       50.87      2.19 o 
  -1   7   5      130.93      107.78      3.22 o 
   0   7   5      240.84      212.01      4.00 o 
   1   7   5       42.03       49.14      2.04 o 
   2   7   5       17.82       13.80      1.49 o 
   3   7   5      220.02      210.51      3.79 o 
   4   7   5       71.22       61.36      2.43 o 
   5   7   5        6.93        5.62      2.84 o 
   6   7   5        7.33        9.38      2.69 o 
   7   7   5       23.89       30.16      3.89 o 
   8   7   5        2.67        0.19      3.07 o 
   9   7   5        2.88        8.15      3.64 o 
  10   7   5        0.29       -2.29      3.67 o 
  11   7   5        0.43       -0.17      6.24 o 
 -11   8   5        5.69        9.22      8.09 o 
 -10   8   5        5.15       10.76      8.09 o 
  -9   8   5        0.07        1.61      2.56 o 
  -8   8   5        3.91        6.28      2.95 o 
  -7   8   5       21.93       16.68      3.39 o 
  -6   8   5       12.02        7.91      3.15 o 
  -5   8   5      290.29      287.45      7.97 o 
  -4   8   5        0.57        1.63      1.44 o 
  -3   8   5       27.21       24.25      1.92 o 
  -2   8   5      345.96      317.54      5.06 o 
  -1   8   5      627.18      639.65      7.84 o 
   0   8   5      133.29      121.90      3.45 o 
   1   8   5      613.37      651.78      7.12 o 
   2   8   5      106.95       97.99      3.04 o 
   3   8   5      319.32      307.97      5.32 o 
   4   8   5      266.06      258.39      5.41 o 
   5   8   5      170.08      164.77      5.64 o 
   6   8   5        0.15       -2.66      2.66 o 
   7   8   5       45.38       46.45      4.88 o 
   8   8   5        5.26        5.93      3.26 o 
   9   8   5       12.99       16.15      3.94 o 
  10   8   5        7.32       19.36      6.57 o 
 -11   9   5        4.89        1.36      8.08 o 
 -10   9   5        1.98        2.06      2.81 o 
  -9   9   5        1.37        2.07      3.87 o 
  -8   9   5        0.22       -0.85      2.75 o 
  -7   9   5        1.86        1.69      2.96 o 
  -6   9   5        0.23       -2.24      2.24 o 
  -5   9   5     1251.85     1163.06     17.79 o 
  -4   9   5     1288.30     1238.98     16.35 o 
  -3   9   5      212.24      214.95      4.86 o 
  -2   9   5        6.58        1.20      1.65 o 
  -1   9   5      194.02      191.86      4.62 o 
   0   9   5        0.04       -0.49      1.70 o 
   1   9   5      162.38      171.18      3.89 o 
   2   9   5      678.73      630.63      8.58 o 
   3   9   5       57.90       52.73      3.54 o 
   4   9   5      163.22      142.30      4.39 o 
   5   9   5       22.12       12.22      3.30 o 
   6   9   5       14.26       11.18      3.72 o 
   7   9   5        0.21       -4.14      4.14 o 
   8   9   5        0.93       -1.84      3.32 o 
   9   9   5       14.59       28.33      5.56 o 
  10   9   5        3.13        7.23      4.09 o 
 -10  10   5        9.00       14.47      4.03 o 
  -9  10   5        0.85        7.34      4.06 o 
  -8  10   5       12.52       12.91      3.87 o 
  -7  10   5        7.37        7.78      3.76 o 
  -6  10   5        3.42        1.12      2.91 o 
  -5  10   5        3.82       -2.58      2.58 o 
  -4  10   5       39.74       43.15      3.90 o 
  -3  10   5     1080.66      982.41     11.72 o 
  -2  10   5      725.30      740.20     11.89 o 
  -1  10   5        1.05       -0.62      2.21 o 
   0  10   5       12.62       16.27      3.25 o 
   1  10   5       62.81       66.57      4.27 o 
   2  10   5       16.10       21.38      3.08 o 
   3  10   5      374.62      383.73      8.39 o 
   4  10   5        0.03        3.00      2.41 o 
   5  10   5        9.39        4.89      3.00 o 
   6  10   5       46.75       45.04     11.58 o 
   7  10   5       26.06       23.97      4.50 o 
   8  10   5       46.99       55.87      5.85 o 
   9  10   5        0.04       -2.11      4.29 o 
  10  10   5        0.00       12.81     15.69 o 
 -10  11   5        1.06        7.50      3.53 o 
  -9  11   5        1.06        5.24      3.56 o 
  -8  11   5        8.26       11.27      3.84 o 
  -7  11   5       47.01       44.39      5.44 o 
  -6  11   5       36.29       52.87      5.62 o 
  -5  11   5       90.85       87.53      6.65 o 
  -4  11   5      241.93      236.96      9.24 o 
  -3  11   5      167.98      152.27      6.06 o 
  -2  11   5        1.74       -0.91      2.25 o 
  -1  11   5        0.72       -1.55      2.43 o 
   0  11   5        6.07        5.26      3.09 o 
   1  11   5      343.28      332.01      9.15 o 
   2  11   5      521.35      538.29     10.64 o 
   3  11   5        1.22        5.60      2.67 o 
   4  11   5       11.76       19.92      3.22 o 
   5  11   5       22.41       16.40      3.74 o 
   6  11   5        6.56        8.04      3.93 o 
   7  11   5       64.69       83.56      7.32 o 
   8  11   5       14.12       11.32      6.28 o 
   9  11   5        0.45        8.79      9.25 o 
 -10  12   5       23.64       40.00     18.52 o 
  -9  12   5        0.82        2.40      7.61 o 
  -8  12   5       21.10       34.95      6.66 o 
  -7  12   5        2.29        6.96      3.73 o 
  -6  12   5       29.01       30.07      5.72 o 
  -5  12   5        2.65        5.35      3.90 o 
  -4  12   5        7.57        3.67      4.59 o 
  -3  12   5       34.48       25.49      5.36 o 
  -2  12   5       48.28       52.65      5.27 o 
  -1  12   5        1.86       -1.62      2.71 o 
   0  12   5      116.13      117.51      6.04 o 
   1  12   5      335.88      351.69      9.69 o 
   2  12   5      501.18      485.27     13.50 o 
   3  12   5        0.12        3.17      3.49 o 
   4  12   5       36.04       28.05      6.43 o 
   5  12   5       79.57       83.66     22.19 o 
   6  12   5       19.45       25.17     14.36 o 
   7  12   5       41.06       53.65     10.88 o 
   8  12   5       14.96       28.25     12.73 o 
   9  12   5       17.27       20.58      5.53 o 
  -9  13   5        2.38        6.22      3.99 o 
  -8  13   5      167.30      178.34     27.89 o 
  -7  13   5        5.96        8.76      6.46 o 
  -6  13   5        2.23        4.38      6.08 o 
  -5  13   5        4.54       12.89      4.95 o 
  -4  13   5       52.00       57.03      7.27 o 
  -3  13   5      110.98       96.03      8.57 o 
  -2  13   5      213.33      202.87      9.13 o 
  -1  13   5       22.11       16.85      4.85 o 
   0  13   5        2.49        1.53      5.32 o 
   1  13   5       53.39       72.31      6.05 o 
   2  13   5       37.57       49.90      5.57 o 
   3  13   5      172.97      169.24     17.56 o 
   4  13   5       78.46       82.28      7.96 o 
   5  13   5       21.89        5.64      5.74 o 
   6  13   5       21.49       18.61      6.84 o 
   7  13   5        1.96       61.42     10.02 o 
  -8  14   5        6.30       53.15     16.55 o 
  -7  14   5        0.08       30.94     12.33 o 
  -6  14   5        8.46        6.08      4.71 o 
  -5  14   5        7.50       14.78      5.10 o 
  -4  14   5        5.94       17.20     10.66 o 
  -3  14   5        1.59        3.24      4.50 o 
  -2  14   5       28.01       42.47      7.02 o 
  -1  14   5       16.45       29.15      4.86 o 
   0  14   5       17.28       19.01      6.63 o 
   1  14   5        7.91        3.44      4.06 o 
   2  14   5       62.53       66.96     10.24 o 
   3  14   5       10.90        6.12      5.66 o 
   4  14   5        6.98        2.41      5.45 o 
   5  14   5        5.24        0.54      5.15 o 
   6  14   5       39.59       40.61      8.65 o 
   7  14   5       21.23       28.79      7.54 o 
  -7  15   5        1.49        1.45      3.39 o 
  -6  15   5        0.95       11.44      6.95 o 
  -5  15   5        1.24        3.45     10.96 o 
  -4  15   5        0.13       18.39     17.22 o 
  -3  15   5        0.74       -3.47      4.84 o 
  -2  15   5        0.22       -4.70      4.70 o 
  -1  15   5        0.98       -5.29     12.92 o 
   0  15   5       13.48       24.08      9.07 o 
   1  15   5        0.01        1.89      6.21 o 
   2  15   5        9.82       10.41      7.13 o 
   3  15   5        0.25       -1.16      5.79 o 
   4  15   5       19.31       22.69      8.00 o 
   5  15   5        1.52        2.02      5.40 o 
   6  15   5        2.43       -1.31      5.48 o 
   7  15   5       27.57       41.71      8.23 o 
  -6  16   5        9.55      118.67     13.40 o 
  -5  16   5        0.53       85.20     13.06 o 
  -4  16   5       30.98       41.70      9.39 o 
  -3  16   5        6.65        1.06      5.72 o 
  -2  16   5        0.13       -1.38      6.11 o 
  -1  16   5        0.09        6.88      6.65 o 
   0  16   5        3.43        3.60      4.49 o 
   1  16   5       10.74       10.34      7.28 o 
   2  16   5       14.31       22.98      8.68 o 
   3  16   5        6.33       14.42      7.58 o 
   4  16   5       30.75       42.35      9.92 o 
   5  16   5        2.72       -3.62      5.46 o 
   6  16   5       20.73       31.59      9.03 o 
  -5  17   5        0.19        8.97      6.28 o 
  -4  17   5        4.72       12.19      7.90 o 
  -3  17   5       20.07       25.49      9.43 o 
  -2  17   5        0.90       11.53      7.60 o 
  -1  17   5        3.26       10.57      7.76 o 
   0  17   5        0.18        2.64      6.76 o 
   1  17   5       12.00        2.67      7.03 o 
   2  17   5        7.75       -0.14      6.61 o 
   3  17   5        6.25        8.02      7.44 o 
   4  17   5        5.16        5.81      7.18 o 
  -3  18   5       58.39       81.37     13.51 o 
  -2  18   5       11.73        8.28      8.06 o 
  -1  18   5        0.24       -5.19      5.68 o 
   1  18   5        4.66        2.63      6.97 o 
   2  18   5        0.00        2.13      7.42 o 
   3  18   5        1.31       -6.07      6.07 o 
 -12   0   6        2.44        5.07      9.58 o 
 -10   0   6        0.75       -4.65      4.65 o 
  -8   0   6       67.79       66.00      6.84 o 
  -6   0   6      448.13      414.86     13.76 o 
  -4   0   6     4147.25     4022.24     42.39 o 
  -2   0   6     9096.96     9018.18     85.07 o 
   0   0   6     2772.24     2825.37     22.85 o 
   2   0   6      105.54      148.35      3.78 o 
   4   0   6     1302.63     1366.08     12.26 o 
   6   0   6       21.34       16.65      1.84 o 
   8   0   6      296.47      277.28      7.53 o 
  10   0   6       12.37       17.49      5.71 o 
 -12   1   6        1.26        3.60      5.07 o 
 -11   1   6       11.87       15.95      4.41 o 
 -10   1   6       39.06       42.80      4.86 o 
  -9   1   6        1.62        1.54      2.99 o 
  -8   1   6        3.94        4.23      2.87 o 
  -7   1   6       12.64        9.86      2.88 o 
  -6   1   6      117.30      123.02      3.29 o 
  -5   1   6      173.29      162.71      3.06 o 
  -4   1   6     1905.29     1817.15     14.65 o 
  -3   1   6        2.11        5.48      1.12 o 
  -2   1   6        4.07        6.56      1.02 o 
  -1   1   6        9.82       11.42      0.99 o 
   0   1   6      819.75      867.59      6.51 o 
   1   1   6       92.04       95.93      2.09 o 
   2   1   6      847.24      827.13      6.58 o 
   3   1   6      158.61      140.64      2.41 o 
   4   1   6       70.11       78.99      1.86 o 
   5   1   6      544.90      532.77      4.59 o 
   6   1   6       36.57       39.74      2.14 o 
   7   1   6       14.28       10.13      1.19 o 
   8   1   6      155.90      145.26      3.97 o 
   9   1   6        3.18        5.10      1.67 o 
  10   1   6       10.65        7.91      2.44 o 
  11   1   6        1.71        2.23      2.98 o 
 -12   2   6        2.39       13.62      7.97 o 
 -11   2   6       14.05       14.96      4.24 o 
 -10   2   6        5.83        3.96      3.45 o 
  -9   2   6        4.56       -2.60      2.87 o 
  -8   2   6        3.67        4.96      2.75 o 
  -7   2   6        0.00        1.65      1.94 o 
  -6   2   6      122.45      116.92      3.35 o 
  -5   2   6      274.85      274.90      4.41 o 
  -4   2   6      303.14      282.72      4.30 o 
  -3   2   6      898.31      890.35      7.97 o 
  -2   2   6       29.58       19.58      1.28 o 
  -1   2   6       35.31       28.97      1.56 o 
   0   2   6       79.88       92.80      2.20 o 
   1   2   6     2723.83     2775.40     17.81 o 
   2   2   6     2669.32     2702.94     17.12 o 
   3   2   6     3946.60     4270.81     28.43 o 
   4   2   6      853.36      927.23      7.41 o 
   5   2   6        2.19        2.75      0.99 o 
   6   2   6      107.25      118.10      3.64 o 
   7   2   6      124.80      121.52      5.67 o 
   8   2   6        1.02       -0.11      1.29 o 
   9   2   6        8.07        7.56      1.87 o 
  10   2   6        0.00        0.16      3.49 o 
  11   2   6        0.89        3.65      3.10 o 
 -12   3   6        3.18        5.82     13.18 o 
 -11   3   6        1.09        2.96      3.68 o 
 -10   3   6       30.60       33.01      4.41 o 
  -9   3   6      100.73      106.73      6.35 o 
  -8   3   6        2.24        3.47      2.73 o 
  -7   3   6        1.54       -0.28      1.93 o 
  -6   3   6       58.75       54.98      3.18 o 
  -5   3   6      118.17      120.69      3.14 o 
  -4   3   6     2907.04     2870.85     23.73 o 
  -3   3   6      738.63      784.26      7.47 o 
  -2   3   6      726.55      926.60      8.36 o 
  -1   3   6        0.66        0.84      0.74 o 
   0   3   6      295.88      306.43      3.89 o 
   1   3   6     1759.87     1889.03     12.15 o 
   2   3   6        0.04        1.12      1.01 o 
   3   3   6       57.87       65.23      2.18 o 
   4   3   6      276.66      287.66      3.74 o 
   5   3   6       18.35       20.44      2.08 o 
   6   3   6        2.58        5.13      2.38 o 
   7   3   6       10.80       18.46      3.31 o 
   8   3   6        6.22        8.25      3.13 o 
   9   3   6       18.30       12.74      3.73 o 
  10   3   6       23.02       21.91      3.93 o 
  11   3   6        6.42        0.60      3.84 o 
 -12   4   6       16.29        2.91     10.77 o 
 -11   4   6       17.45       21.10      4.08 o 
 -10   4   6       40.31       45.44      8.89 o 
  -9   4   6        7.08       10.68      3.11 o 
  -8   4   6        8.55        5.60      2.76 o 
  -7   4   6        1.37        2.86      2.00 o 
  -6   4   6        2.01        1.65      1.89 o 
  -5   4   6       91.67       84.46      2.84 o 
  -4   4   6      525.22      590.97      6.13 o 
  -3   4   6       86.17       81.42      2.30 o 
  -2   4   6        3.28        0.07      0.89 o 
  -1   4   6      635.96      560.97      6.06 o 
   0   4   6       92.63      100.57      2.26 o 
   1   4   6     2185.66     2109.15     14.85 o 
   2   4   6        4.19        3.94      1.11 o 
   3   4   6      128.62      170.27      3.27 o 
   4   4   6       55.86       63.64      2.38 o 
   5   4   6       52.72       66.11      3.40 o 
   6   4   6      232.91      217.06      6.36 o 
   7   4   6      101.23       93.01      5.49 o 
   8   4   6        0.85        3.52      3.03 o 
   9   4   6        0.11        0.15      2.83 o 
  10   4   6       36.15       31.32      4.18 o 
  11   4   6       24.57       36.15      5.03 o 
 -12   5   6        5.95       12.66      7.53 o 
 -11   5   6        6.70       10.67      5.10 o 
 -10   5   6      149.18      131.51      7.11 o 
  -9   5   6        9.58        8.19      3.24 o 
  -8   5   6        3.28        2.36      2.77 o 
  -7   5   6       29.75       28.81      2.71 o 
  -6   5   6       15.21       14.07      2.33 o 
  -5   5   6       84.44       89.04      3.69 o 
  -4   5   6     1140.41     1140.93     14.79 o 
  -3   5   6      265.87      329.57      4.71 o 
  -2   5   6      848.14      815.04      8.48 o 
  -1   5   6     1411.18     1377.42     11.32 o 
   0   5   6      400.05      401.52      4.38 o 
   1   5   6       20.44       13.00      1.29 o 
   2   5   6       25.79       23.08      1.60 o 
   3   5   6       47.78       41.49      2.01 o 
   4   5   6       21.46       20.14      1.71 o 
   5   5   6        6.19        7.79      2.21 o 
   6   5   6       13.05        7.25      2.59 o 
   7   5   6       43.20       27.72      3.69 o 
   8   5   6      197.76      209.31      6.80 o 
   9   5   6        0.47        2.93      3.11 o 
  10   5   6        0.15        1.16      3.56 o 
  11   5   6        5.12       11.87      4.21 o 
 -12   6   6        0.01       -1.74      6.58 o 
 -11   6   6        0.17        2.53      7.69 o 
 -10   6   6       18.16       17.65      3.32 o 
  -9   6   6        1.64        4.73      2.71 o 
  -8   6   6       76.04       71.33      5.22 o 
  -7   6   6        4.80        5.54      2.93 o 
  -6   6   6       87.61       84.32      8.25 o 
  -5   6   6      291.19      284.23      6.18 o 
  -4   6   6        1.87        5.29      1.35 o 
  -3   6   6        1.16       -0.74      1.06 o 
  -2   6   6      144.02      187.13      3.58 o 
  -1   6   6      129.19      171.03      3.41 o 
   0   6   6      272.20      254.96      3.70 o 
   1   6   6       52.49       51.46      1.89 o 
   2   6   6      329.76      328.18      5.39 o 
   3   6   6       34.71       52.03      2.25 o 
   4   6   6      716.47      748.10      8.55 o 
   5   6   6      315.17      349.15      7.12 o 
   6   6   6      148.14      134.56      4.96 o 
   7   6   6        1.52        2.65      2.87 o 
   8   6   6        1.12       -0.44      3.23 o 
   9   6   6        4.86        4.38      3.44 o 
  10   6   6        0.00       -0.57      3.63 o 
  11   6   6        2.02       10.23      8.58 o 
 -11   7   6        0.02       -2.54      7.18 o 
 -10   7   6        0.43        4.20      2.83 o 
  -9   7   6        8.23        5.81      2.80 o 
  -8   7   6        2.10       -1.49      4.21 o 
  -7   7   6        0.37        4.32      2.95 o 
  -6   7   6     2438.16     2223.94     33.10 o 
  -5   7   6       85.90       83.51      4.78 o 
  -4   7   6       86.06      102.12      3.64 o 
  -3   7   6       57.80       58.05      2.64 o 
  -2   7   6       33.89       32.73      1.96 o 
  -1   7   6      142.91      151.27      3.43 o 
   0   7   6      626.49      656.77      6.28 o 
   1   7   6       90.71       92.73      2.76 o 
   2   7   6        0.25       -0.19      1.22 o 
   3   7   6      352.35      344.67      4.96 o 
   4   7   6      265.82      266.67      5.18 o 
   5   7   6       10.34        9.48      2.53 o 
   6   7   6       72.67       78.80      4.33 o 
   7   7   6        1.18        5.71      2.91 o 
   8   7   6        3.53        4.13      3.23 o 
   9   7   6        1.19        0.65      4.33 o 
  10   7   6        0.65        1.12      4.47 o 
 -11   8   6        1.18        6.18      7.22 o 
 -10   8   6        2.70        4.30      2.82 o 
  -9   8   6       40.57       37.23      9.87 o 
  -8   8   6        0.01       -1.50      2.68 o 
  -7   8   6        0.15        1.68      2.88 o 
  -6   8   6      369.15      379.18     10.71 o 
  -5   8   6        0.01       -1.04      2.46 o 
  -4   8   6      405.05      380.60      8.23 o 
  -3   8   6       40.58       48.17      2.44 o 
  -2   8   6      365.07      347.65      5.44 o 
  -1   8   6       23.23       20.38      2.17 o 
   0   8   6       63.10       58.33      2.82 o 
   1   8   6      689.68      672.72      7.78 o 
   2   8   6      160.22      156.41      3.65 o 
   3   8   6      553.23      545.89      7.43 o 
   4   8   6       45.84       42.60      2.79 o 
   5   8   6      216.96      229.23      6.83 o 
   6   8   6       66.38       60.25      4.72 o 
   7   8   6        1.04       -1.71      3.22 o 
   8   8   6        2.64        2.11      3.32 o 
   9   8   6        2.20        6.62      4.61 o 
  10   8   6        7.66       17.24      7.66 o 
 -11   9   6        4.13        8.03      8.66 o 
 -10   9   6        1.09        1.82      3.41 o 
  -9   9   6        1.29       -1.17      3.04 o 
  -8   9   6        5.61        7.88      5.19 o 
  -7   9   6        1.07        1.88      3.03 o 
  -6   9   6       28.18       18.42      3.89 o 
  -5   9   6      148.51      136.57      6.16 o 
  -4   9   6      191.86      191.72      6.89 o 
  -3   9   6      161.75      173.04      4.98 o 
  -2   9   6      660.04      653.71      8.67 o 
  -1   9   6      116.51      115.82      4.10 o 
   0   9   6     1029.33     1014.97     12.74 o 
   1   9   6       87.45       83.16      4.03 o 
   2   9   6      122.05      113.36      4.15 o 
   3   9   6       22.60       25.23      2.99 o 
   4   9   6       63.91       66.65      4.28 o 
   5   9   6        9.00        6.88      3.08 o 
   6   9   6       34.41       34.02      4.15 o 
   7   9   6        0.11        1.02      3.41 o 
   8   9   6        0.00       -3.37      3.37 o 
   9   9   6        0.01        1.32      4.22 o 
  10   9   6       17.55       24.92      4.99 o 
 -10  10   6       23.17       36.39      4.52 o 
  -9  10   6       39.67       45.29      7.14 o 
  -8  10   6        3.49        3.91      3.40 o 
  -7  10   6       15.57       11.67      3.79 o 
  -6  10   6       22.40       21.44      4.21 o 
  -5  10   6      790.75      721.79     17.50 o 
  -4  10   6        0.02        0.10      2.39 o 
  -3  10   6       33.92       27.95      2.72 o 
  -2  10   6        6.37        5.06      2.46 o 
  -1  10   6      712.31      690.17     11.61 o 
   0  10   6      104.00      112.37      5.17 o 
   1  10   6       83.87       86.53      4.81 o 
   2  10   6     1103.02     1068.07     15.37 o 
   3  10   6      117.36      123.97      6.27 o 
   4  10   6       10.61        5.94      3.11 o 
   5  10   6       25.06       29.29      4.11 o 
   6  10   6        3.71        2.85      3.47 o 
   7  10   6        6.07       12.29      4.19 o 
   8  10   6       23.80       38.30      5.78 o 
   9  10   6       34.37       57.13      6.93 o 
 -10  11   6        5.96        9.24      7.29 o 
  -9  11   6        6.22        6.21      7.00 o 
  -8  11   6        6.93        7.12      4.06 o 
  -7  11   6       11.73        8.04      3.95 o 
  -6  11   6        0.48       -1.26      3.19 o 
  -5  11   6      143.59      112.54     12.66 o 
  -4  11   6       10.77       12.89      3.73 o 
  -3  11   6        0.20        1.14      2.08 o 
  -2  11   6       57.21       44.89      3.70 o 
  -1  11   6       82.27       74.23      5.09 o 
   0  11   6     1483.22     1433.13     20.63 o 
   1  11   6      312.55      277.77      8.58 o 
   2  11   6      102.30      101.81      5.25 o 
   3  11   6      390.92      387.50     10.70 o 
   4  11   6       62.22       52.99      5.55 o 
   5  11   6        0.64        0.16      3.15 o 
   6  11   6        0.25        2.07      5.22 o 
   7  11   6       19.20       33.92      5.19 o 
   8  11   6        3.32        2.74      4.52 o 
   9  11   6        3.23       11.47     16.71 o 
  -9  12   6        0.92        5.22      3.84 o 
  -8  12   6        8.06        9.35      4.23 o 
  -7  12   6        7.39        6.63      3.94 o 
  -6  12   6      100.76       84.07      9.89 o 
  -5  12   6        2.92       -2.96      2.96 o 
  -4  12   6       34.01       39.25      6.17 o 
  -3  12   6       17.24       14.67      4.88 o 
  -2  12   6      128.01      132.27      7.33 o 
  -1  12   6        5.75        7.69      3.31 o 
   0  12   6      168.12      166.57      7.04 o 
   1  12   6       24.87       23.77      3.88 o 
   2  12   6      134.60      122.04      7.57 o 
   3  12   6       18.37       17.56      4.66 o 
   4  12   6      279.51      289.93     19.37 o 
   5  12   6        0.37       -0.69      3.84 o 
   6  12   6       26.20       34.37      7.08 o 
   7  12   6       72.82       96.84     23.79 o 
   8  12   6        0.01       21.78     19.65 o 
  -9  13   6        0.39       33.84     17.57 o 
  -8  13   6       16.40       24.86      5.89 o 
  -7  13   6        0.75        5.64      4.11 o 
  -6  13   6       12.20        8.28      4.73 o 
  -5  13   6       18.78       21.50      5.73 o 
  -4  13   6        7.45       13.92      4.94 o 
  -3  13   6       22.18       28.96      5.93 o 
  -2  13   6        2.37        3.30      2.99 o 
  -1  13   6       48.22       46.92      5.45 o 
   0  13   6       66.34       66.46      6.00 o 
   1  13   6       21.58       26.70      4.67 o 
   2  13   6        2.28        7.95      6.60 o 
   3  13   6        8.69        6.57      4.05 o 
   4  13   6       36.75       29.66      6.14 o 
   5  13   6       20.70       17.26      7.32 o 
   6  13   6        2.34        6.48      5.65 o 
   7  13   6        0.51        0.84      4.82 o 
  -8  14   6        0.86       49.01     15.79 o 
  -7  14   6        3.68        9.22      7.47 o 
  -6  14   6       24.16       38.04     16.29 o 
  -5  14   6        2.64        8.12      4.75 o 
  -4  14   6        1.96        0.27      4.96 o 
  -3  14   6        6.70       12.03      5.23 o 
  -2  14   6       36.14       43.79     12.51 o 
  -1  14   6       31.79       32.46      6.57 o 
   0  14   6       85.65       92.81     16.36 o 
   1  14   6       40.27       31.83      8.34 o 
   2  14   6        5.90        8.13      6.07 o 
   3  14   6        0.08        8.81      6.07 o 
   4  14   6       43.15       51.40      7.34 o 
   5  14   6       39.29       33.60      8.65 o 
   6  14   6       65.27       89.40     11.38 o 
   7  14   6       31.10       17.76      7.21 o 
  -7  15   6        0.11        7.84      9.83 o 
  -6  15   6        7.20        6.61      4.97 o 
  -5  15   6        6.37       26.09     12.64 o 
  -4  15   6        0.83        5.94     11.87 o 
  -3  15   6        0.22        8.40     13.91 o 
  -2  15   6       49.32       51.82     10.13 o 
  -1  15   6        7.02       -0.02      3.98 o 
   0  15   6       88.80       82.87      8.44 o 
   1  15   6        5.11        7.72      6.67 o 
   2  15   6      107.16      125.84     13.85 o 
   3  15   6       62.49       70.49     11.23 o 
   4  15   6       20.21       12.41      7.48 o 
   5  15   6       12.00        8.89      6.65 o 
   6  15   6        1.59        9.59      6.92 o 
  -5  16   6       20.37       58.27     39.89 o 
  -4  16   6        0.20       -1.67      5.79 o 
  -3  16   6        3.32       11.44      7.26 o 
  -2  16   6        9.34        5.75      7.34 o 
  -1  16   6        3.31        6.15      6.83 o 
   0  16   6        3.62        7.23      5.17 o 
   1  16   6        2.84        7.86      6.69 o 
   2  16   6       70.06       78.87     12.29 o 
   3  16   6        1.81        4.84      6.43 o 
   4  16   6        1.12       -0.35      6.58 o 
   5  16   6        0.37       -5.64      5.64 o 
  -5  17   6       10.91       18.11      7.69 o 
  -4  17   6       11.55        6.74      6.32 o 
  -3  17   6       16.79       17.29      8.69 o 
  -2  17   6        0.20        6.31      6.92 o 
  -1  17   6       14.79       14.47      8.17 o 
   0  17   6       44.75       64.80     12.13 o 
   1  17   6        1.12        6.56      7.20 o 
   2  17   6       21.25       15.03      8.34 o 
   3  17   6        0.73       -6.18      6.31 o 
   4  17   6        8.82       -4.68      7.14 o 
  -3  18   6       23.72       29.10     10.00 o 
  -2  18   6        5.80        4.14      6.80 o 
  -1  18   6        3.94       10.62      7.57 o 
   1  18   6        0.27        8.26      8.50 o 
   2  18   6        2.72        4.52      7.96 o 
 -11   0   7        0.16        5.56      5.82 o 
  -9   0   7       25.19       25.25      7.19 o 
  -7   0   7       60.26       53.42      6.29 o 
  -5   0   7      544.44      575.03     20.67 o 
  -3   0   7      636.91      654.61     16.36 o 
  -1   0   7       84.98       81.77      4.35 o 
   1   0   7     1031.11      983.76     10.00 o 
   3   0   7     2077.21     2358.65     20.05 o 
   5   0   7      172.61      157.57      4.11 o 
   7   0   7      167.12      162.31      5.91 o 
   9   0   7       14.24       21.84      3.42 o 
  11   0   7        0.16        7.72      5.44 o 
 -12   1   7        0.23       12.62      5.14 o 
 -11   1   7        1.15        4.24      3.77 o 
 -10   1   7        3.04        3.88      3.55 o 
  -9   1   7        0.90       -0.48      2.98 o 
  -8   1   7      212.90      218.99      7.40 o 
  -7   1   7       74.97       80.87      5.93 o 
  -6   1   7      140.31      137.06      3.68 o 
  -5   1   7        5.11        3.73      1.06 o 
  -4   1   7      731.26      814.80     11.18 o 
  -3   1   7      230.99      240.97      5.48 o 
  -2   1   7      340.60      334.40      4.31 o 
  -1   1   7      846.15      839.42      6.82 o 
   0   1   7      762.59      833.72      7.23 o 
   1   1   7     2591.58     2820.60     17.25 o 
   2   1   7     1161.01     1144.01      9.05 o 
   3   1   7     1178.32     1222.02      9.26 o 
   4   1   7       20.90       24.26      1.33 o 
   5   1   7        4.19        6.24      0.99 o 
   6   1   7      252.09      240.81      3.52 o 
   7   1   7      889.60      866.68      9.91 o 
   8   1   7       83.81       71.68      3.16 o 
   9   1   7        6.56        5.01      1.88 o 
  10   1   7        0.49       -0.15      3.45 o 
  11   1   7        0.19        1.20      3.75 o 
 -12   2   7        4.58        9.01      4.57 o 
 -11   2   7       19.12       31.41      7.34 o 
 -10   2   7       10.62        8.51      4.38 o 
  -9   2   7        0.18       -2.26      2.88 o 
  -8   2   7        0.73        1.54      2.74 o 
  -7   2   7      124.10      115.10      5.55 o 
  -6   2   7        1.74        0.63      1.82 o 
  -5   2   7      210.96      225.94      4.49 o 
  -4   2   7     1342.23     1418.36     13.09 o 
  -3   2   7      990.20     1072.73      9.45 o 
  -2   2   7     1953.38     2082.91     25.60 o 
  -1   2   7     1948.58     2001.55     16.58 o 
   0   2   7      148.93      139.35      2.97 o 
   1   2   7      614.19      548.44      5.72 o 
   2   2   7       69.17       58.08      2.64 o 
   3   2   7      139.34      154.22      2.80 o 
   4   2   7       48.96       54.37      1.65 o 
   5   2   7        0.35       -0.08      0.73 o 
   6   2   7      106.42      110.14      2.94 o 
   7   2   7       19.43       18.00      2.42 o 
   8   2   7        1.41        0.12      2.32 o 
   9   2   7       34.32       33.71      2.89 o 
  10   2   7        0.20       -0.59      3.31 o 
  11   2   7        0.27       -0.33      3.27 o 
 -12   3   7        0.24        0.37      3.93 o 
 -11   3   7        2.41        3.22      4.37 o 
 -10   3   7        2.34        2.01      4.60 o 
  -9   3   7        0.03       -0.03      2.97 o 
  -8   3   7        4.00       -1.95      2.60 o 
  -7   3   7        1.96       -0.10      2.55 o 
  -6   3   7      109.12      107.23      4.23 o 
  -5   3   7     1196.64     1203.32     11.24 o 
  -4   3   7      129.43      125.00      3.22 o 
  -3   3   7      847.07      824.11      8.67 o 
  -2   3   7     4683.10     4808.03     34.18 o 
  -1   3   7      315.29      376.70      5.83 o 
   0   3   7      824.03      877.33      7.20 o 
   1   3   7      541.08      548.73      5.47 o 
   2   3   7      666.23      719.20      6.31 o 
   3   3   7      155.67      168.70      3.11 o 
   4   3   7       47.26       63.65      1.86 o 
   5   3   7       29.22       32.16      1.72 o 
   6   3   7      302.65      317.79      7.58 o 
   7   3   7      413.24      396.39      7.84 o 
   8   3   7      203.33      198.08      6.27 o 
   9   3   7        2.69        2.80      1.80 o 
  10   3   7       16.31       13.88      5.14 o 
  11   3   7        1.14        0.76      3.27 o 
 -12   4   7        2.31        1.92      3.51 o 
 -11   4   7        0.78       -0.99      3.70 o 
 -10   4   7       19.17       23.85      4.29 o 
  -9   4   7        4.60        8.78      3.21 o 
  -8   4   7        0.05        2.51      2.62 o 
  -7   4   7      259.54      224.83      7.03 o 
  -6   4   7      311.09      287.59      6.32 o 
  -5   4   7       92.46       81.91      3.21 o 
  -4   4   7       19.45       13.39      1.31 o 
  -3   4   7      272.37      264.89      4.78 o 
  -2   4   7        8.14       17.18      1.68 o 
  -1   4   7     4896.02     4993.23     36.71 o 
   0   4   7      398.93      423.37      4.79 o 
   1   4   7      718.72      745.32      6.43 o 
   2   4   7     2100.99     2438.73     15.70 o 
   3   4   7       14.74       19.42      1.70 o 
   4   4   7       54.11       47.55      2.34 o 
   5   4   7      214.70      193.79      5.30 o 
   6   4   7      637.65      658.52     11.15 o 
   7   4   7       20.06       16.93      3.53 o 
   8   4   7       29.49       37.96      4.58 o 
   9   4   7       41.40       34.83      6.22 o 
  10   4   7        9.76       11.27      3.75 o 
  11   4   7        3.67        7.33      4.55 o 
 -12   5   7        0.56       12.00      3.41 o 
 -11   5   7       18.29       21.54      3.80 o 
 -10   5   7       34.09       38.35      4.30 o 
  -9   5   7       36.91       38.88      4.43 o 
  -8   5   7       17.81       20.12      7.23 o 
  -7   5   7      109.28      113.92      5.36 o 
  -6   5   7      257.28      215.83      6.79 o 
  -5   5   7      302.62      321.93      6.53 o 
  -4   5   7       27.68       38.74      2.16 o 
  -3   5   7      335.85      418.61      5.93 o 
  -2   5   7      199.41      172.04      3.59 o 
  -1   5   7      347.03      393.57      5.36 o 
   0   5   7       11.24       19.51      1.40 o 
   1   5   7      737.11      783.68      7.53 o 
   2   5   7      132.03      167.72      3.45 o 
   3   5   7      367.08      337.51      5.02 o 
   4   5   7       15.86       17.92      2.12 o 
   5   5   7      110.01      119.91      4.57 o 
   6   5   7       13.15        8.46      2.95 o 
   7   5   7      134.75      138.60      6.26 o 
   8   5   7       32.51       34.06      4.57 o 
   9   5   7       37.12       33.14      4.34 o 
  10   5   7       31.36       31.36      4.48 o 
  11   5   7        1.44        8.22      4.32 o 
 -12   6   7        6.55       10.23      8.51 o 
 -11   6   7       10.52       16.21      3.14 o 
 -10   6   7        0.44        3.65      2.91 o 
  -9   6   7        5.62        3.94      3.45 o 
  -8   6   7      342.80      277.89      8.88 o 
  -7   6   7      593.38      533.33     12.25 o 
  -6   6   7      893.76      787.81     15.15 o 
  -5   6   7      291.22      283.63      8.58 o 
  -4   6   7      876.57      849.07     10.69 o 
  -3   6   7       89.23       74.26      2.88 o 
  -2   6   7      431.10      448.41      5.72 o 
  -1   6   7        7.46        4.52      1.21 o 
   0   6   7      388.89      443.30      4.95 o 
   1   6   7      308.99      339.50      4.50 o 
   2   6   7      398.92      383.03      5.28 o 
   3   6   7       72.12       62.50      2.84 o 
   4   6   7       32.07       33.82      3.08 o 
   5   6   7       41.88       45.99      3.53 o 
   6   6   7       13.94       28.34      3.45 o 
   7   6   7       11.89       14.54      3.20 o 
   8   6   7        0.15       -2.76      2.76 o 
   9   6   7        2.12       -3.15      3.15 o 
  10   6   7        0.03       -2.12      3.80 o 
 -11   7   7        5.94       14.90      4.48 o 
 -10   7   7        5.47        4.56      3.98 o 
  -9   7   7        8.45        8.96      3.05 o 
  -8   7   7       91.15       74.27      8.23 o 
  -7   7   7      460.32      431.12     11.22 o 
  -6   7   7      576.57      546.26     12.87 o 
  -5   7   7      796.06      742.03     12.92 o 
  -4   7   7      136.21      124.11      3.75 o 
  -3   7   7        1.88       -0.95      1.14 o 
  -2   7   7      730.74      674.77      7.98 o 
  -1   7   7        2.50        1.24      1.20 o 
   0   7   7        0.01       -0.32      1.00 o 
   1   7   7      747.10      648.95      7.44 o 
   2   7   7      166.31      178.43      4.03 o 
   3   7   7      134.96      115.94      4.06 o 
   4   7   7      162.56      150.29      4.48 o 
   5   7   7       23.00       27.11      3.39 o 
   6   7   7       96.17       75.58      4.68 o 
   7   7   7        0.04        1.32      2.75 o 
   8   7   7        4.89        1.05      2.98 o 
   9   7   7        9.26       13.93      4.05 o 
  10   7   7       16.55       24.27      4.55 o 
 -11   8   7        6.42        8.43      5.31 o 
 -10   8   7        4.16        3.27      5.06 o 
  -9   8   7        0.12       -0.13      2.75 o 
  -8   8   7       42.96       31.28      4.30 o 
  -7   8   7        7.42        2.26      2.92 o 
  -6   8   7       71.83       67.55      5.84 o 
  -5   8   7      480.08      428.40     10.40 o 
  -4   8   7     1177.94     1140.61     15.31 o 
  -3   8   7        9.91       10.85      1.73 o 
  -2   8   7        0.06       -1.10      1.21 o 
  -1   8   7       57.09       56.55      2.61 o 
   0   8   7        0.02       -1.08      1.53 o 
   1   8   7       77.13       85.66      2.93 o 
   2   8   7      367.88      335.53      6.23 o 
   3   8   7      386.28      368.67      7.45 o 
   4   8   7        8.24        8.58      2.46 o 
   5   8   7        1.02        0.43      2.47 o 
   6   8   7        0.45        0.90      2.93 o 
   7   8   7        0.02       -3.56      5.69 o 
   8   8   7        0.95       -2.19      3.59 o 
   9   8   7        2.60        1.29      4.26 o 
  10   8   7        2.12       -0.01      4.10 o 
 -11   9   7        0.11        5.36      8.26 o 
 -10   9   7        1.36        4.08      3.00 o 
  -9   9   7        4.29       10.11      3.37 o 
  -8   9   7       57.39       54.05      5.35 o 
  -7   9   7      112.54       90.25      9.92 o 
  -6   9   7       44.71       40.84      4.67 o 
  -5   9   7        1.64        0.97      2.53 o 
  -4   9   7      132.11      123.20      5.03 o 
  -3   9   7      211.78      190.66      4.75 o 
  -2   9   7     1045.66      919.54     10.41 o 
  -1   9   7      186.10      170.15      4.68 o 
   0   9   7       41.54       45.62      3.35 o 
   1   9   7       41.42       43.94      3.78 o 
   2   9   7      193.65      192.52      5.48 o 
   3   9   7      104.12      104.46      4.97 o 
   4   9   7       40.47       34.92      3.67 o 
   5   9   7      237.39      235.66      7.94 o 
   6   9   7       35.28       36.35      4.46 o 
   7   9   7       23.12       26.19      4.84 o 
   8   9   7        0.30        4.32      5.41 o 
   9   9   7        1.32        1.07      4.49 o 
  10   9   7        0.39       10.68     12.66 o 
 -10  10   7       20.61       33.31      4.53 o 
  -9  10   7        1.21        2.31      3.44 o 
  -8  10   7       15.52        8.64      4.81 o 
  -7  10   7        1.49        7.09      3.55 o 
  -6  10   7        4.95        3.85      3.11 o 
  -5  10   7      229.02      200.84      6.97 o 
  -4  10   7      222.64      249.23      7.55 o 
  -3  10   7        7.89        6.68      2.24 o 
  -2  10   7      666.49      645.49     13.89 o 
  -1  10   7      209.10      208.13      6.30 o 
   0  10   7     1188.28     1081.28     17.19 o 
   1  10   7      932.32      890.66     16.70 o 
   2  10   7      680.28      667.56     12.13 o 
   3  10   7       70.36       89.09      4.77 o 
   4  10   7       21.70       26.12      3.47 o 
   5  10   7       38.46       57.82      5.05 o 
   6  10   7       34.17       43.78      4.93 o 
   7  10   7       66.63       71.93      6.47 o 
   8  10   7       30.11       21.64      6.84 o 
   9  10   7        2.01       -3.61      4.48 o 
 -10  11   7       39.09       59.89     11.22 o 
  -9  11   7        9.36       10.89      4.07 o 
  -8  11   7        0.96        1.26      3.34 o 
  -7  11   7        6.95        5.61      3.78 o 
  -6  11   7        1.00        1.39      5.39 o 
  -5  11   7       50.98       41.31      5.25 o 
  -4  11   7      324.16      287.54     10.46 o 
  -3  11   7      237.18      233.49      8.31 o 
  -2  11   7       74.71       71.90      4.28 o 
  -1  11   7      127.19      133.18      6.34 o 
   0  11   7      267.25      250.92      8.37 o 
   1  11   7      239.39      214.97      7.99 o 
   2  11   7      132.04      116.99      8.46 o 
   3  11   7        0.84       -0.60      3.17 o 
   4  11   7       10.76       15.59      4.66 o 
   5  11   7        1.05        2.03      4.43 o 
   6  11   7       15.14       20.92      4.21 o 
   7  11   7        3.50        7.55      4.30 o 
   8  11   7       15.31       27.74      7.19 o 
   9  11   7        2.87       10.56     18.25 o 
  -9  12   7        0.04        4.06      4.97 o 
  -8  12   7        9.90       19.17      5.67 o 
  -7  12   7       94.36       90.94      8.52 o 
  -6  12   7        0.00       -3.12      3.12 o 
  -5  12   7       61.86       58.70      7.30 o 
  -4  12   7      214.01      193.10     10.91 o 
  -3  12   7      102.95       95.70      8.53 o 
  -2  12   7        2.13        1.43      2.12 o 
  -1  12   7       16.90       19.00      3.74 o 
   0  12   7      146.34      139.36      6.70 o 
   1  12   7      139.90      149.04      8.25 o 
   2  12   7       11.54        9.51      4.35 o 
   3  12   7      208.33      202.05     10.97 o 
   4  12   7       82.35      108.43     12.27 o 
   5  12   7        6.18        4.00      4.49 o 
   6  12   7       71.23       71.37      8.64 o 
   7  12   7       25.21       37.49     18.29 o 
   8  12   7       12.38       86.02     14.53 o 
  -9  13   7        0.67       11.78      4.77 o 
  -8  13   7        1.09       -0.10      6.95 o 
  -7  13   7        9.81       10.49      4.92 o 
  -6  13   7       29.66       22.66      5.93 o 
  -5  13   7        0.32        3.84      6.40 o 
  -4  13   7       51.35       60.26      7.73 o 
  -3  13   7        3.09        9.53      4.69 o 
  -2  13   7      106.47      109.84     12.42 o 
  -1  13   7       75.77       75.89     12.61 o 
   0  13   7       61.83       68.52      6.12 o 
   1  13   7       33.28       29.92      4.28 o 
   2  13   7      344.53      339.73     12.28 o 
   3  13   7       24.82       20.69      5.23 o 
   4  13   7        6.87       14.34      5.12 o 
   5  13   7       42.99       33.42      6.60 o 
   6  13   7       16.16       11.97      6.73 o 
   7  13   7       13.85       22.35      6.97 o 
   8  13   7        1.50        4.34      5.21 o 
  -8  14   7        3.11       24.77     13.78 o 
  -7  14   7       13.35       29.69      9.45 o 
  -6  14   7       12.49       20.30      5.92 o 
  -5  14   7        0.38        9.95      4.89 o 
  -4  14   7        0.00        5.83      4.43 o 
  -3  14   7        4.42       13.73      5.54 o 
  -2  14   7       83.99       93.77     10.58 o 
  -1  14   7      108.40      138.90     14.22 o 
   0  14   7        4.43        5.96      4.24 o 
   1  14   7        0.32        6.89      6.49 o 
   2  14   7       21.77       30.19      8.27 o 
   3  14   7       60.64       64.42      7.93 o 
   4  14   7        0.38        4.88      8.18 o 
   5  14   7        0.43        2.51      5.90 o 
   6  14   7        8.16       13.90      7.39 o 
   7  14   7       15.20       25.58      7.88 o 
  -7  15   7        1.15       79.56     14.59 o 
  -6  15   7       11.06       18.44      9.19 o 
  -5  15   7        4.84        4.98      4.96 o 
  -4  15   7       11.33       10.76      6.83 o 
  -3  15   7        3.44       12.98     16.81 o 
  -2  15   7       25.75       33.73     16.79 o 
  -1  15   7       71.10       76.63      6.26 o 
   0  15   7        5.90        3.85      4.75 o 
   1  15   7       25.24       28.72      8.90 o 
   2  15   7        1.92        1.48      5.74 o 
   3  15   7        5.64        4.83      7.17 o 
   4  15   7       41.89       37.86      9.81 o 
   5  15   7        0.31        5.17      5.91 o 
   6  15   7       39.75       52.54      9.95 o 
  -6  16   7        5.38      117.02     14.17 o 
  -5  16   7       35.92       47.97      9.67 o 
  -4  16   7        7.37       35.16     11.75 o 
  -3  16   7        1.46       24.19     24.74 o 
  -2  16   7       54.88       69.42     11.65 o 
  -1  16   7       10.70       15.41      7.73 o 
   0  16   7        1.37       -4.12      5.90 o 
   1  16   7       11.18        5.65      7.35 o 
   2  16   7       16.71       16.15      8.07 o 
   3  16   7       10.79       -4.14      6.37 o 
   4  16   7       16.30       14.94      8.08 o 
   5  16   7        9.98        8.75      7.69 o 
  -5  17   7        0.94       -1.55      6.56 o 
  -4  17   7       53.36       69.47     12.92 o 
  -3  17   7       52.56      101.81     14.83 o 
  -2  17   7       81.57      103.09     15.02 o 
  -1  17   7        6.27       19.52      8.85 o 
   0  17   7       13.58        4.66      7.85 o 
   1  17   7        2.26        1.94      7.64 o 
   2  17   7        1.34        1.90      6.89 o 
   3  17   7        2.49        6.48      8.18 o 
   4  17   7        0.96        5.89      7.06 o 
  -3  18   7        0.29       12.43      8.13 o 
  -2  18   7        5.50       13.46      8.36 o 
   1  18   7       31.62       21.87     10.32 o 
   2  18   7       10.50       18.09      9.71 o 
 -12   0   8        0.80        3.34      9.73 o 
 -10   0   8        2.29        1.44      5.05 o 
  -8   0   8       31.63       27.30      5.70 o 
  -6   0   8      911.85      884.25     13.76 o 
  -4   0   8       91.30       87.72      4.47 o 
  -2   0   8     1127.55     1155.46     15.55 o 
   0   0   8      746.94      913.76     10.55 o 
   2   0   8     3040.90     3348.39     29.78 o 
   4   0   8       33.47       38.58      2.45 o 
   6   0   8      428.88      385.45     10.40 o 
   8   0   8        0.02        2.22      2.05 o 
  10   0   8        1.78        2.20      4.95 o 
 -12   1   8        4.84       30.49     13.94 o 
 -11   1   8        9.26       12.67      4.15 o 
 -10   1   8        0.96        0.14      3.51 o 
  -9   1   8       17.31       10.85      3.51 o 
  -8   1   8        1.16        2.60      2.93 o 
  -7   1   8       81.23       77.05      5.01 o 
  -6   1   8       26.92       29.27      3.49 o 
  -5   1   8       30.63       30.90      2.01 o 
  -4   1   8      603.83      632.87      8.74 o 
  -3   1   8      173.76      170.34      3.79 o 
  -2   1   8      369.30      394.85      4.69 o 
  -1   1   8       23.01       28.98      1.54 o 
   0   1   8      327.38      351.96      4.58 o 
   1   1   8      386.89      354.45      4.65 o 
   2   1   8       95.65      109.60      2.68 o 
   3   1   8       33.05       32.70      1.68 o 
   4   1   8      161.50      161.66      3.03 o 
   5   1   8      318.32      340.60      4.50 o 
   6   1   8       41.76       37.79      1.85 o 
   7   1   8      135.80      117.37      3.81 o 
   8   1   8        7.52        6.49      1.83 o 
   9   1   8       13.85        9.76      2.78 o 
  10   1   8        0.78        1.65      3.36 o 
  11   1   8        0.00        0.85      3.50 o 
 -12   2   8        2.33        4.73      5.21 o 
 -11   2   8        0.01        4.69      4.28 o 
 -10   2   8       11.50       11.18      4.02 o 
  -9   2   8        9.00        5.58      3.37 o 
  -8   2   8        4.10        6.64      3.17 o 
  -7   2   8      124.58      113.51      5.88 o 
  -6   2   8       39.66       33.97      3.64 o 
  -5   2   8       36.07       34.68      2.13 o 
  -4   2   8      692.52      695.68     10.11 o 
  -3   2   8      823.31      825.83      8.18 o 
  -2   2   8     1168.29     1176.79     11.44 o 
  -1   2   8      379.99      376.09      4.63 o 
   0   2   8      381.96      356.43      4.86 o 
   1   2   8      715.15      764.11      7.82 o 
   2   2   8      471.73      498.41      5.85 o 
   3   2   8      103.02      115.70      2.81 o 
   4   2   8        0.00       -0.03      0.77 o 
   5   2   8        0.23       -0.55      0.91 o 
   6   2   8      137.31      136.30      3.73 o 
   7   2   8       18.19       17.29      2.62 o 
   8   2   8       16.16        8.86      2.19 o 
   9   2   8        4.56        5.88      2.57 o 
  10   2   8        1.70        5.75      3.73 o 
  11   2   8        0.07       -1.75      3.09 o 
 -12   3   8       50.89       40.43      5.45 o 
 -11   3   8        1.28        3.62      4.22 o 
 -10   3   8        0.11        1.58      3.13 o 
  -9   3   8        1.80        1.14      3.03 o 
  -8   3   8        6.61        1.64      3.10 o 
  -7   3   8        7.54        6.67      2.88 o 
  -6   3   8     1062.54      986.64     15.08 o 
  -5   3   8       18.66       22.58      2.06 o 
  -4   3   8      139.38      146.67      3.67 o 
  -3   3   8      943.39      952.24      9.37 o 
  -2   3   8     1106.31     1247.76     12.05 o 
  -1   3   8      356.77      374.76      5.21 o 
   0   3   8        2.17        1.79      1.07 o 
   1   3   8      671.20      745.38      6.90 o 
   2   3   8      257.69      270.79      3.83 o 
   3   3   8      331.74      359.57      4.67 o 
   4   3   8        3.03        3.80      1.08 o 
   5   3   8      183.56      159.41      3.04 o 
   6   3   8      150.10      118.38      4.10 o 
   7   3   8       45.22       43.15      2.88 o 
   8   3   8       49.87       51.40      4.29 o 
   9   3   8        0.42        1.98      2.07 o 
  10   3   8        2.30        5.10      3.71 o 
  11   3   8        0.69        7.79      3.31 o 
 -12   4   8        0.19        5.21      7.92 o 
 -11   4   8       10.16        8.99      3.97 o 
 -10   4   8       52.40       43.11      5.14 o 
  -9   4   8       31.82       31.64      4.20 o 
  -8   4   8      138.68      144.42     10.40 o 
  -7   4   8       61.17       64.05      4.58 o 
  -6   4   8      104.43      107.93      5.33 o 
  -5   4   8       48.62       41.58      2.89 o 
  -4   4   8      680.71      719.66      7.99 o 
  -3   4   8      249.18      303.01      5.36 o 
  -2   4   8      115.30      132.74      3.59 o 
  -1   4   8        1.88        0.15      1.03 o 
   0   4   8      539.16      613.68      6.14 o 
   1   4   8     5268.62     5807.08     31.45 o 
   2   4   8      205.47      205.74      3.43 o 
   3   4   8       73.72       63.53      2.17 o 
   4   4   8       99.55      106.57      2.86 o 
   5   4   8      792.85      769.39      7.19 o 
   6   4   8      250.00      248.85      5.45 o 
   7   4   8        3.53        6.81      2.53 o 
   8   4   8       40.88       51.80      4.67 o 
   9   4   8        5.49        7.69      2.32 o 
  10   4   8        8.47       13.41      3.75 o 
  11   4   8        9.60        8.56      3.54 o 
 -12   5   8        0.20       12.63      3.41 o 
 -11   5   8       10.11       13.49      3.81 o 
 -10   5   8       28.76       22.21      4.12 o 
  -9   5   8        1.91        9.13      3.59 o 
  -8   5   8       80.10       82.30      5.95 o 
  -7   5   8       44.13       51.58      4.92 o 
  -6   5   8      154.64      147.27      7.88 o 
  -5   5   8      137.80      136.25      5.78 o 
  -4   5   8      107.52       99.63      3.46 o 
  -3   5   8        6.71        8.21      1.63 o 
  -2   5   8      222.33      242.56      4.73 o 
  -1   5   8      120.33      139.75      3.42 o 
   0   5   8     1630.19     1635.77     10.80 o 
   1   5   8      184.56      173.33      3.16 o 
   2   5   8       78.06       65.20      2.18 o 
   3   5   8        7.48       11.44      1.80 o 
   4   5   8      142.03      133.20      3.87 o 
   5   5   8       15.10       13.38      1.48 o 
   6   5   8        8.19       16.40      3.06 o 
   7   5   8       38.80       40.74      4.24 o 
   8   5   8        0.11       -1.96      2.34 o 
   9   5   8        0.57       -2.66      3.29 o 
  10   5   8        0.99        1.53      3.64 o 
 -12   6   8        8.74        0.76      7.67 o 
 -11   6   8        0.00        4.99      3.08 o 
 -10   6   8       10.59        9.36      5.11 o 
  -9   6   8       13.83       21.61      4.04 o 
  -8   6   8       44.10       57.37      5.59 o 
  -7   6   8       12.37       17.81      3.85 o 
  -6   6   8      497.04      455.94     11.59 o 
  -5   6   8       73.88       61.80      4.95 o 
  -4   6   8       37.96       35.81      2.75 o 
  -3   6   8       23.38       32.50      3.26 o 
  -2   6   8        0.20       -0.09      1.11 o 
  -1   6   8      225.01      202.55      3.76 o 
   0   6   8      214.48      185.82      3.33 o 
   1   6   8        9.07       12.86      1.38 o 
   2   6   8       72.27       82.63      2.79 o 
   3   6   8      491.57      522.60      7.22 o 
   4   6   8      417.28      401.63      7.05 o 
   5   6   8      432.82      425.46      6.84 o 
   6   6   8        0.00        1.03      2.58 o 
   7   6   8       58.61       62.73      4.80 o 
   8   6   8        0.41        1.91      3.07 o 
   9   6   8       24.83       26.56      4.37 o 
  10   6   8        0.00        2.48      4.09 o 
 -11   7   8        3.65        8.49      3.04 o 
 -10   7   8        0.44       -0.72      3.02 o 
  -9   7   8       21.55       21.43      5.94 o 
  -8   7   8        1.69        4.00      3.11 o 
  -7   7   8       18.38       21.20      4.02 o 
  -6   7   8      473.90      483.99     15.95 o 
  -5   7   8      442.87      467.43     11.93 o 
  -4   7   8      396.20      360.69      7.90 o 
  -3   7   8       48.74       48.34      2.47 o 
  -2   7   8      181.43      175.94      3.97 o 
  -1   7   8        0.02       -0.46      1.18 o 
   0   7   8      105.63      116.00      2.96 o 
   1   7   8      124.05      126.75      3.05 o 
   2   7   8        4.05        5.22      1.76 o 
   3   7   8       28.69       30.84      2.72 o 
   4   7   8       74.89       82.89      4.53 o 
   5   7   8      134.24      148.43      6.34 o 
   6   7   8      105.65      108.52      5.44 o 
   7   7   8       45.78       50.75      4.53 o 
   8   7   8       15.66       16.47      3.79 o 
   9   7   8        0.02       -5.17      5.53 o 
  10   7   8       20.57       23.97      5.98 o 
 -11   8   8        2.62       11.96      3.11 o 
 -10   8   8        9.80       10.37      3.55 o 
  -9   8   8       28.97       27.23      4.34 o 
  -8   8   8        8.44        0.80      4.17 o 
  -7   8   8      195.86      169.63      7.96 o 
  -6   8   8       19.44       18.56      3.83 o 
  -5   8   8        7.55        4.56      2.76 o 
  -4   8   8      509.41      493.11      9.69 o 
  -3   8   8      224.61      204.72      4.82 o 
  -2   8   8       85.70       69.87      2.94 o 
  -1   8   8       32.47       32.07      2.24 o 
   0   8   8      648.41      633.57      8.14 o 
   1   8   8       33.65       25.61      2.10 o 
   2   8   8      273.43      259.99      5.69 o 
   3   8   8      381.74      382.43      7.75 o 
   4   8   8      228.53      231.95      6.34 o 
   5   8   8       32.62       36.40      3.83 o 
   6   8   8       17.10       12.51      3.24 o 
   7   8   8       24.44       25.75      3.98 o 
   8   8   8       27.00       22.66      5.98 o 
   9   8   8        3.75        6.16      5.55 o 
  10   8   8        0.20        5.40      5.18 o 
 -11   9   8        0.01        7.37      3.08 o 
 -10   9   8        1.93        4.13      3.33 o 
  -9   9   8       14.29       10.66      3.65 o 
  -8   9   8      111.19       91.29      8.91 o 
  -7   9   8       91.45       78.63      9.18 o 
  -6   9   8       13.88        6.60      5.78 o 
  -5   9   8      268.59      230.97      8.78 o 
  -4   9   8      260.95      235.68      6.64 o 
  -3   9   8        2.21        0.03      1.76 o 
  -2   9   8      603.84      565.96      9.25 o 
  -1   9   8        2.74        2.15      1.91 o 
   0   9   8      873.75      806.43     11.27 o 
   1   9   8      635.62      611.56     11.28 o 
   2   9   8       30.10       35.85      3.38 o 
   3   9   8       90.24       99.40      4.59 o 
   4   9   8      320.01      318.32      7.52 o 
   5   9   8       29.03       30.63      3.86 o 
   6   9   8        1.61       -1.27      3.04 o 
   7   9   8        2.52        1.95      3.57 o 
   8   9   8        4.44       11.76      4.54 o 
   9   9   8        1.09        4.51      5.70 o 
 -10  10   8        2.07        7.20      5.37 o 
  -9  10   8        0.65        4.37      3.32 o 
  -8  10   8       10.60        8.49      4.33 o 
  -7  10   8        7.81        7.58      3.66 o 
  -6  10   8        1.98        0.28      4.00 o 
  -5  10   8        5.31        2.84      2.90 o 
  -4  10   8       22.82       30.31      3.73 o 
  -3  10   8       74.75       70.50      4.24 o 
  -2  10   8       28.05       30.31      3.00 o 
  -1  10   8      310.93      301.92      8.38 o 
   0  10   8      176.58      159.63      7.14 o 
   1  10   8     1218.31     1173.60     16.78 o 
   2  10   8      368.91      372.66     10.60 o 
   3  10   8       45.70       51.39      5.13 o 
   4  10   8       42.68       46.37      5.28 o 
   5  10   8      173.56      201.38      8.21 o 
   6  10   8       63.55       61.71      5.47 o 
   7  10   8        1.85       -3.56      3.56 o 
   8  10   8        0.85        0.15      7.26 o 
   9  10   8        0.72        4.59     11.12 o 
 -10  11   8       19.77       29.89      4.75 o 
  -9  11   8        4.06        6.09      3.78 o 
  -8  11   8        1.56        3.77      3.72 o 
  -7  11   8        2.23       -1.57      3.34 o 
  -6  11   8        3.19        3.05      3.62 o 
  -5  11   8       32.56       35.22      6.00 o 
  -4  11   8        1.51        3.60      3.24 o 
  -3  11   8      183.61      185.18      8.84 o 
  -2  11   8      817.95      793.48     18.83 o 
  -1  11   8       46.90       53.53      4.03 o 
   0  11   8      619.57      594.81     13.02 o 
   1  11   8       96.32       92.97      5.91 o 
   2  11   8      496.96      471.71     14.09 o 
   3  11   8        5.81        1.77      3.37 o 
   4  11   8        0.29       -1.73      3.97 o 
   5  11   8       10.60       17.56      4.76 o 
   6  11   8       17.51       20.30      4.61 o 
   7  11   8       23.54       42.68      6.06 o 
   8  11   8        0.63        9.67      8.81 o 
  -9  12   8       22.38       27.29      4.91 o 
  -8  12   8       21.73       21.13      4.97 o 
  -7  12   8        0.58        1.99      4.01 o 
  -6  12   8        2.10        2.02      5.22 o 
  -5  12   8       17.44       15.43      5.38 o 
  -4  12   8        0.01       -2.29      3.85 o 
  -3  12   8      280.48      285.65     13.25 o 
  -2  12   8        5.24        3.12      2.18 o 
  -1  12   8       87.82       96.72      5.03 o 
   0  12   8       30.55       34.28      4.42 o 
   1  12   8       68.76       61.95      5.23 o 
   2  12   8        0.69        0.42      3.79 o 
   3  12   8      200.37      181.19      9.69 o 
   4  12   8       88.26       83.22      9.14 o 
   5  12   8        0.00       -3.26      4.76 o 
   6  12   8       28.70       41.42     10.82 o 
   7  12   8        8.59       16.74      6.49 o 
  -9  13   8        0.54       46.49     15.83 o 
  -8  13   8        1.02        3.09      3.72 o 
  -7  13   8       26.48       29.14      6.31 o 
  -6  13   8       10.47       11.31      4.70 o 
  -5  13   8       74.83       80.82      8.74 o 
  -4  13   8       17.96       21.71      5.81 o 
  -3  13   8       31.87       38.19      6.85 o 
  -2  13   8       50.03       58.99      7.80 o 
  -1  13   8      129.72      128.59      6.31 o 
   0  13   8      243.89      231.47      8.78 o 
   1  13   8       74.80       92.94      7.49 o 
   2  13   8       58.98       55.46      6.40 o 
   3  13   8        0.90        3.39      3.91 o 
   4  13   8        4.59       -1.82      8.19 o 
   5  13   8        8.99        9.67      5.57 o 
   6  13   8       43.22       39.55      8.44 o 
   7  13   8       22.44       13.09      7.11 o 
  -8  14   8       13.84       72.35     18.41 o 
  -7  14   8        1.47       12.86     14.35 o 
  -6  14   8        5.76        6.42      4.94 o 
  -5  14   8        0.48        2.11      5.77 o 
  -4  14   8      129.42      119.58     14.01 o 
  -3  14   8       69.83       86.17     10.92 o 
  -2  14   8       23.83       32.72      6.73 o 
  -1  14   8       14.22       18.79      5.84 o 
   0  14   8       55.60       54.55      6.12 o 
   1  14   8        5.42        5.11      6.50 o 
   2  14   8        2.60       12.97      6.12 o 
   3  14   8        0.82        0.37      4.26 o 
   4  14   8       43.20       54.04     12.66 o 
   5  14   8        5.23       10.30      5.33 o 
   6  14   8        0.54        1.47      6.01 o 
   7  14   8        0.48       -1.78      5.69 o 
  -7  15   8        8.34       60.97     14.88 o 
  -6  15   8        1.11       34.57     14.85 o 
  -5  15   8       28.84       48.56     10.49 o 
  -4  15   8        2.39        2.68     10.62 o 
  -3  15   8       72.60       83.19     20.48 o 
  -2  15   8       24.50       51.10     17.22 o 
  -1  15   8        1.56        0.65      3.11 o 
   0  15   8       98.05      114.68      9.89 o 
   1  15   8        0.15        0.00      5.70 o 
   2  15   8        0.03       -5.87      5.87 o 
   3  15   8        0.50       -4.73      5.94 o 
   4  15   8       30.28       39.80      9.71 o 
   5  15   8        0.22        5.37      6.00 o 
   6  15   8        9.09       14.35      7.42 o 
  -6  16   8       31.49      136.28     21.08 o 
  -5  16   8       81.04       94.02     12.15 o 
  -4  16   8       11.38       39.00     15.66 o 
  -3  16   8        0.61       32.53     28.37 o 
  -1  16   8       69.16       62.34     11.70 o 
   0  16   8        0.05        0.55      7.20 o 
   1  16   8        2.62       -1.96      6.62 o 
   2  16   8        9.10       -1.90      6.28 o 
   3  16   8        0.01       -6.32      6.32 o 
   4  16   8        5.96        0.64      6.57 o 
   5  16   8        0.00       -3.17      5.09 o 
  -4  17   8        6.21       10.08      7.61 o 
  -3  17   8       30.34       44.49     10.52 o 
  -2  17   8        3.61       13.67      7.99 o 
  -1  17   8       12.81        9.07      8.46 o 
   1  17   8       24.89       39.12     11.60 o 
   2  17   8       33.55       36.20     11.23 o 
   3  17   8        0.76       -1.19      6.92 o 
  -2  18   8        4.13       16.58      8.72 o 
   1  18   8        5.51        7.51      8.47 o 
 -11   0   9        0.07        5.80      6.50 o 
  -9   0   9      131.56      122.07     19.22 o 
  -7   0   9       29.18       26.51      5.52 o 
  -5   0   9      410.93      421.81      9.15 o 
  -3   0   9     1602.84     1686.00     31.42 o 
  -1   0   9     5300.00     5382.09     46.92 o 
   1   0   9        2.01        7.54      1.76 o 
   3   0   9      342.49      388.29      7.54 o 
   5   0   9        9.81       12.66      2.14 o 
   7   0   9      101.24       99.44      5.33 o 
   9   0   9        3.72        1.32      4.49 o 
  11   0   9        7.35       13.72      5.77 o 
 -12   1   9        0.38        9.78     12.96 o 
 -11   1   9        0.14        5.59      6.39 o 
 -10   1   9        3.32        6.39      3.93 o 
  -9   1   9       22.58       25.00      5.96 o 
  -8   1   9       46.41       35.41      4.29 o 
  -7   1   9       93.93       81.73      5.23 o 
  -6   1   9        6.90        5.61      2.60 o 
  -5   1   9      602.32      586.31     11.31 o 
  -4   1   9      174.22      178.78      4.06 o 
  -3   1   9        1.93        2.14      1.12 o 
  -2   1   9      223.47      199.54      3.82 o 
  -1   1   9     1028.98     1199.40     10.53 o 
   0   1   9     2042.80     2175.01     15.38 o 
   1   1   9      562.56      643.27      6.34 o 
   2   1   9        2.88        1.08      1.01 o 
   3   1   9      316.46      342.28      4.73 o 
   4   1   9        0.81        1.15      0.97 o 
   5   1   9     1086.89     1044.82      8.95 o 
   6   1   9       64.23       56.59      3.13 o 
   7   1   9        6.94        8.09      1.81 o 
   8   1   9        0.00        1.63      1.71 o 
   9   1   9        0.63       -1.76      3.79 o 
  10   1   9        0.10        2.39      3.65 o 
  11   1   9        0.89        2.66      3.94 o 
 -12   2   9        0.48       10.56     14.15 o 
 -11   2   9        0.18        5.13      3.73 o 
 -10   2   9        0.36        0.18      3.48 o 
  -9   2   9       24.21       21.06      3.98 o 
  -8   2   9       65.89       68.98      5.07 o 
  -7   2   9       18.42       20.08      3.58 o 
  -6   2   9        7.33        7.07      2.75 o 
  -5   2   9      286.14      266.26      6.01 o 
  -4   2   9        5.69       10.86      1.85 o 
  -3   2   9     1284.71     1345.66     16.59 o 
  -2   2   9       26.59       41.98      2.05 o 
  -1   2   9       58.42       57.14      2.35 o 
   0   2   9     2463.98     2725.18     25.14 o 
   1   2   9     3567.54     3934.40     26.83 o 
   2   2   9       25.16       36.22      2.11 o 
   3   2   9        0.85        0.06      1.05 o 
   4   2   9        0.02        0.73      0.91 o 
   5   2   9       61.16       63.63      2.18 o 
   6   2   9      227.00      228.01      4.35 o 
   7   2   9       13.75       15.94      2.33 o 
   8   2   9        9.06        7.72      2.16 o 
   9   2   9       16.78       20.77      3.98 o 
  10   2   9        0.12       -2.97      3.49 o 
  11   2   9        0.67        9.15      4.08 o 
 -12   3   9        9.97       13.73      8.28 o 
 -11   3   9        8.62       11.64      4.77 o 
 -10   3   9       15.83       20.28      5.60 o 
  -9   3   9        0.77        1.59      3.19 o 
  -8   3   9        0.47       -0.11      2.81 o 
  -7   3   9       32.95       35.99      4.06 o 
  -6   3   9      171.94      165.67      6.42 o 
  -5   3   9      101.08      105.17      4.14 o 
  -4   3   9        1.19        1.48      1.57 o 
  -3   3   9       30.17       21.85      1.92 o 
  -2   3   9      586.82      639.48      7.49 o 
  -1   3   9     1054.66     1057.82      9.99 o 
   0   3   9     1106.03     1192.26      9.54 o 
   1   3   9     1342.26     1420.98     10.98 o 
   2   3   9       12.13       16.09      1.45 o 
   3   3   9      341.09      319.58      4.77 o 
   4   3   9      141.06      144.04      3.31 o 
   5   3   9      360.35      375.34      4.86 o 
   6   3   9      193.15      184.16      4.95 o 
   7   3   9      120.43      110.06      4.18 o 
   8   3   9       18.08       19.07      2.61 o 
   9   3   9        0.56       -3.31      3.31 o 
  10   3   9        0.01        0.97      3.55 o 
 -12   4   9        4.99       10.05      4.02 o 
 -11   4   9       14.21       14.68      4.52 o 
 -10   4   9       46.24       30.19      4.93 o 
  -9   4   9      122.28      117.41      7.22 o 
  -8   4   9       94.75      100.34      5.68 o 
  -7   4   9       12.68       12.04      3.26 o 
  -6   4   9        6.69        2.80      2.56 o 
  -5   4   9      442.17      448.75      9.41 o 
  -4   4   9     1058.90     1103.74     11.82 o 
  -3   4   9      129.41      152.89      4.00 o 
  -2   4   9       45.13       39.87      2.28 o 
  -1   4   9       73.70       49.38      2.16 o 
   0   4   9      377.94      361.08      4.80 o 
   1   4   9      377.27      362.97      4.66 o 
   2   4   9      911.59      930.06      8.14 o 
   3   4   9       28.98       27.78      1.87 o 
   4   4   9      208.41      209.63      4.08 o 
   5   4   9       80.35       74.32      2.38 o 
   6   4   9        3.73        0.38      2.36 o 
   7   4   9       76.94       76.74      3.62 o 
   8   4   9        0.19        0.72      1.93 o 
   9   4   9       10.46       16.82      4.14 o 
  10   4   9        2.52       -0.36      3.21 o 
 -12   5   9        5.91       14.47      3.90 o 
 -11   5   9        0.73        8.53      3.90 o 
 -10   5   9        0.01        1.91      3.62 o 
  -9   5   9        8.56        7.05      3.70 o 
  -8   5   9      815.18      707.84     15.34 o 
  -7   5   9      868.15      792.96     22.48 o 
  -6   5   9      123.67      105.53      6.61 o 
  -5   5   9        2.00        4.95      2.97 o 
  -4   5   9       25.37       26.14      2.50 o 
  -3   5   9      217.76      210.64      4.87 o 
  -2   5   9      358.74      391.84      6.23 o 
  -1   5   9      187.43      206.81      4.87 o 
   0   5   9        0.69        1.22      0.97 o 
   1   5   9        0.26        1.79      1.04 o 
   2   5   9       12.83       11.42      1.43 o 
   3   5   9        2.56        4.45      1.38 o 
   4   5   9      105.47      100.07      3.06 o 
   5   5   9      334.68      303.02      5.67 o 
   6   5   9      130.94      115.18      4.24 o 
   7   5   9       13.01       16.24      2.33 o 
   8   5   9       69.28       81.87      7.78 o 
   9   5   9       35.36       40.33      5.46 o 
  10   5   9        0.62        0.98      3.51 o 
 -12   6   9        0.33       15.19      7.14 o 
 -11   6   9       11.42       16.08      3.87 o 
 -10   6   9        2.64        0.87      5.22 o 
  -9   6   9        6.97        1.41      3.41 o 
  -8   6   9      140.83      127.62      8.05 o 
  -7   6   9       63.61       56.07      5.25 o 
  -6   6   9      767.38      753.57     15.56 o 
  -5   6   9      108.30       97.30      7.73 o 
  -4   6   9       32.78       23.83      3.31 o 
  -3   6   9      273.47      286.53      6.09 o 
  -2   6   9        1.56        0.82      1.67 o 
  -1   6   9      354.22      385.51      6.29 o 
   0   6   9       86.54      130.52      3.08 o 
   1   6   9       36.80       42.54      2.23 o 
   2   6   9       40.46       43.70      2.09 o 
   3   6   9        1.79        0.65      1.85 o 
   4   6   9      435.65      449.93      7.60 o 
   5   6   9      389.81      405.86      7.44 o 
   6   6   9      102.10       87.91      4.09 o 
   7   6   9       74.14       67.47      3.73 o 
   8   6   9       19.44       15.42      2.71 o 
   9   6   9       18.81       24.56      4.47 o 
  10   6   9        8.62        8.80      3.77 o 
 -11   7   9        2.41        4.95      3.09 o 
 -10   7   9        3.94       -0.44      5.11 o 
  -9   7   9       10.01        8.95      3.50 o 
  -8   7   9       19.79       27.13      4.49 o 
  -7   7   9       51.84       45.56      5.03 o 
  -6   7   9       68.23       51.87      5.06 o 
  -5   7   9       25.12       19.40      3.95 o 
  -4   7   9      229.04      201.43      7.10 o 
  -3   7   9        2.23        1.09      1.48 o 
  -2   7   9        6.04        3.83      1.54 o 
  -1   7   9        1.77        2.26      1.63 o 
   0   7   9      318.17      315.47      5.20 o 
   1   7   9        8.68        4.97      1.37 o 
   2   7   9      365.61      344.52      5.73 o 
   3   7   9      726.39      694.50     11.23 o 
   4   7   9        0.42        2.30      2.54 o 
   5   7   9      109.37       93.94      6.26 o 
   6   7   9       17.84        9.18      3.44 o 
   7   7   9       13.39       14.86      3.43 o 
   8   7   9        0.49        0.31      2.79 o 
   9   7   9       30.98       35.58      5.19 o 
  10   7   9        0.93        6.67      7.01 o 
 -11   8   9        4.96        7.47      3.13 o 
 -10   8   9        3.97        4.57      3.41 o 
  -9   8   9       12.05       11.56      6.57 o 
  -8   8   9       48.07       30.13      4.57 o 
  -7   8   9      533.44      467.10     24.07 o 
  -6   8   9      349.12      337.67     10.73 o 
  -5   8   9       35.88       33.62      4.99 o 
  -4   8   9       15.35       22.02      3.14 o 
  -3   8   9      117.16      127.06      4.06 o 
  -2   8   9     1341.98     1298.31     12.90 o 
  -1   8   9       70.18       56.84      3.13 o 
   0   8   9      376.18      345.86      6.60 o 
   1   8   9      355.24      366.18      6.89 o 
   2   8   9      212.51      218.96      6.04 o 
   3   8   9      515.03      520.97      9.91 o 
   4   8   9      221.86      229.72      7.06 o 
   5   8   9       36.21       29.86      3.86 o 
   6   8   9       28.15       29.18      4.04 o 
   7   8   9        3.94        6.73      3.36 o 
   8   8   9        1.77        2.51      3.93 o 
   9   8   9        1.23        6.58      6.29 o 
 -11   9   9       18.24       19.93      6.02 o 
 -10   9   9        7.56        4.00      3.03 o 
  -9   9   9        8.50        9.31      5.75 o 
  -8   9   9       29.98       29.28      4.83 o 
  -7   9   9       16.94       11.86      3.96 o 
  -6   9   9       31.34       27.18      4.64 o 
  -5   9   9       22.08       18.73      3.58 o 
  -4   9   9      381.47      359.42      8.93 o 
  -3   9   9       14.62       10.73      2.41 o 
  -2   9   9       36.52       35.96      4.52 o 
  -1   9   9      911.82      885.54     12.12 o 
   0   9   9      379.14      334.10      7.36 o 
   1   9   9       18.59       16.52      2.69 o 
   2   9   9      174.44      174.59      7.70 o 
   3   9   9        2.94        3.19      2.29 o 
   4   9   9        0.23        1.25      2.65 o 
   5   9   9        7.45        3.81      2.85 o 
   6   9   9        0.14       -1.07      2.83 o 
   7   9   9        0.05        3.91      3.58 o 
   8   9   9       14.16       10.30      4.83 o 
   9   9   9       18.81       21.03      9.64 o 
 -10  10   9        0.08        7.99      4.56 o 
  -9  10   9       26.22       26.23      4.64 o 
  -8  10   9        0.21        2.23      3.57 o 
  -7  10   9        4.10        0.59      3.41 o 
  -6  10   9      100.46       90.03      6.77 o 
  -5  10   9       19.65       26.17      4.29 o 
  -4  10   9        0.09       -0.21      2.58 o 
  -3  10   9       75.51       74.86      4.38 o 
  -2  10   9      398.20      359.77      8.42 o 
  -1  10   9       11.16        7.95      2.60 o 
   0  10   9        0.03       -0.27      2.09 o 
   1  10   9      153.62      147.74      5.83 o 
   2  10   9      224.74      248.41      9.05 o 
   3  10   9        9.62       10.81      3.74 o 
   4  10   9       50.46       42.89      4.60 o 
   5  10   9      139.62      145.94      7.11 o 
   6  10   9       53.32       40.76      5.05 o 
   7  10   9        5.58        5.50      5.40 o 
   8  10   9       13.99       13.69      4.75 o 
   9  10   9        8.22       36.35     12.42 o 
 -10  11   9        0.16        2.43      6.35 o 
  -9  11   9        0.24        3.42      3.76 o 
  -8  11   9       17.41       16.89      4.78 o 
  -7  11   9       41.77       40.91      5.60 o 
  -6  11   9        2.75       -3.33      4.91 o 
  -5  11   9        6.17        9.36      4.28 o 
  -4  11   9        1.51       -1.54      2.73 o 
  -3  11   9       50.31       57.14      6.11 o 
  -2  11   9       14.20        7.87      2.49 o 
  -1  11   9      354.93      343.34      8.57 o 
   0  11   9      403.08      353.37      8.68 o 
   1  11   9      152.12      146.87      7.09 o 
   2  11   9       80.41       78.01      7.15 o 
   3  11   9       62.16       56.81      6.57 o 
   4  11   9       50.70       48.94      8.31 o 
   5  11   9       90.20      102.69      8.33 o 
   6  11   9       33.37       33.11     12.26 o 
   7  11   9       30.13       32.49      5.80 o 
   8  11   9       19.65       42.87     15.59 o 
  -9  12   9        1.45        5.03      6.38 o 
  -8  12   9        0.08        3.28      4.43 o 
  -7  12   9        0.04        4.19     10.52 o 
  -6  12   9        1.20       -2.86      5.51 o 
  -5  12   9       41.07       51.78      7.31 o 
  -4  12   9       85.52       99.93      9.04 o 
  -3  12   9       96.46       97.97      9.52 o 
  -2  12   9       19.37       17.75      4.66 o 
  -1  12   9      391.59      402.26      9.58 o 
   0  12   9      116.11       99.37      6.75 o 
   1  12   9        7.20       11.40      4.79 o 
   2  12   9       32.79       37.23      5.75 o 
   3  12   9       44.77       43.82      6.27 o 
   4  12   9       16.82       16.68      5.50 o 
   5  12   9       69.00       50.49      6.79 o 
   6  12   9        5.99       13.97      5.89 o 
   7  12   9        5.63       -3.00      8.71 o 
   8  12   9        1.44        7.33      5.69 o 
  -9  13   9        0.16       42.28     15.79 o 
  -8  13   9        2.30        0.18      3.37 o 
  -7  13   9        2.39        8.03      4.92 o 
  -6  13   9       21.43       14.41      5.69 o 
  -5  13   9        7.80       19.22      5.54 o 
  -4  13   9        2.80        1.37      3.92 o 
  -3  13   9        1.88        5.75      4.45 o 
  -2  13   9      390.86      392.38     16.43 o 
  -1  13   9        5.61        9.20      4.63 o 
   0  13   9        3.91        5.65      2.40 o 
   1  13   9        8.38        7.65      4.22 o 
   2  13   9      111.29      104.83      9.78 o 
   3  13   9       16.70       12.13      5.56 o 
   4  13   9       39.79       39.16      6.47 o 
   5  13   9        1.14       -0.65      5.27 o 
   6  13   9       51.71       56.19      8.44 o 
   7  13   9        0.03       -3.08      4.56 o 
  -8  14   9        9.01       49.38     18.34 o 
  -7  14   9      102.67      120.60     31.81 o 
  -6  14   9        7.23       10.26      4.96 o 
  -5  14   9       35.81       48.29      7.84 o 
  -4  14   9       25.91       36.04      8.58 o 
  -3  14   9        0.00        4.46      5.66 o 
  -2  14   9        0.38        7.89      4.82 o 
  -1  14   9        7.36        9.66      2.97 o 
   0  14   9       21.56       27.04      4.97 o 
   1  14   9      104.22      100.33      9.82 o 
   2  14   9       50.06       52.45     12.76 o 
   3  14   9        3.39        6.42      7.28 o 
   4  14   9        0.21       -3.23      4.49 o 
   5  14   9       32.25       35.41      7.33 o 
   6  14   9        8.21        3.07      6.58 o 
  -7  15   9        3.63       93.97     14.93 o 
  -6  15   9       16.35       63.54     18.45 o 
  -5  15   9       46.91       76.42      9.47 o 
  -4  15   9       29.65       55.57      8.57 o 
  -3  15   9       65.43       88.87     33.78 o 
  -2  15   9        6.71       10.85     19.62 o 
  -1  15   9        7.15       17.06     10.89 o 
   0  15   9        2.50       14.63      7.71 o 
   1  15   9       28.42       55.42     19.59 o 
   2  15   9       15.91        8.23      7.69 o 
   3  15   9        4.75       -0.11      6.18 o 
   4  15   9        2.72       -0.35     10.01 o 
   5  15   9       11.14       12.62      5.92 o 
  -5  16   9        9.85       73.43     15.81 o 
  -4  16   9       18.81       53.93     36.25 o 
  -3  16   9       23.29       45.32     33.99 o 
  -2  16   9        4.95       88.95     10.91 o 
  -1  16   9       23.85      116.43     12.12 o 
   0  16   9       17.09        8.64      7.75 o 
   1  16   9       35.01       32.96     10.57 o 
   2  16   9       48.87       61.96     12.09 o 
   3  16   9        1.89        3.99      7.48 o 
   4  16   9        3.86       11.51      7.58 o 
  -4  17   9        5.02       14.41      7.54 o 
  -2  17   9        3.76        8.79      7.20 o 
   1  17   9       11.26       13.52      8.73 o 
   2  17   9        1.44        2.96      7.76 o 
   3  17   9        2.88       -3.04      6.26 o 
 -12   0  10        0.03       26.29     31.11 o 
 -10   0  10        7.08        5.23      5.53 o 
  -8   0  10        5.89        9.09      4.62 o 
  -6   0  10      100.45      103.63      7.75 o 
  -4   0  10      270.86      292.51      8.52 o 
  -2   0  10       30.57       27.92      3.44 o 
   0   0  10      250.92      290.35      7.12 o 
   2   0  10      138.14       99.64      4.67 o 
   4   0  10      168.06      164.40      4.89 o 
   6   0  10      129.10       98.86      4.99 o 
   8   0  10        6.77        8.36      2.77 o 
  10   0  10        9.22       20.16      6.15 o 
 -12   1  10        1.37       26.68     20.74 o 
 -11   1  10        0.54        8.58      4.09 o 
 -10   1  10       41.84       57.19      5.50 o 
  -9   1  10        1.52        0.39      3.30 o 
  -8   1  10       39.22       32.66      4.25 o 
  -7   1  10       25.17       23.65      3.70 o 
  -6   1  10       64.40       64.39      4.71 o 
  -5   1  10       45.44       46.71      2.61 o 
  -4   1  10      830.36      849.57      9.88 o 
  -3   1  10      235.52      241.62      5.50 o 
  -2   1  10     1477.24     1553.12     13.56 o 
  -1   1  10     1374.55     1345.30     11.19 o 
   0   1  10      656.32      652.24      7.13 o 
   1   1  10       81.29       76.78      2.45 o 
   2   1  10       58.61       69.13      2.43 o 
   3   1  10      262.51      256.13      4.30 o 
   4   1  10      216.25      224.82      3.97 o 
   5   1  10      438.32      397.90      5.73 o 
   6   1  10        0.31        1.41      1.33 o 
   7   1  10        0.20        0.67      1.73 o 
   8   1  10        4.32        4.46      1.71 o 
   9   1  10        0.00       -2.98      2.98 o 
  10   1  10        0.19       -1.39      3.38 o 
 -12   2  10       15.00       19.94      9.40 o 
 -11   2  10        3.31        0.44      4.30 o 
 -10   2  10       32.96       32.66      4.92 o 
  -9   2  10       50.50       54.69      5.20 o 
  -8   2  10        0.79        0.02      2.91 o 
  -7   2  10        0.22        3.49      2.76 o 
  -6   2  10       16.59       19.02      3.38 o 
  -5   2  10       13.23       21.70      2.55 o 
  -4   2  10      486.66      489.09      7.45 o 
  -3   2  10      566.51      604.52      9.39 o 
  -2   2  10       28.80       22.04      2.17 o 
  -1   2  10      882.76      952.53      9.44 o 
   0   2  10        0.88        0.76      1.11 o 
   1   2  10     1303.46     1443.24     12.52 o 
   2   2  10       43.08       43.24      2.23 o 
   3   2  10      400.24      380.17      5.64 o 
   4   2  10      201.07      186.60      3.89 o 
   5   2  10       21.16       25.49      2.43 o 
   6   2  10      251.54      264.52      5.79 o 
   7   2  10      121.83      124.50      4.64 o 
   8   2  10        1.39        3.09      2.32 o 
   9   2  10        0.49       -2.33      3.45 o 
  10   2  10        0.02       -3.09      3.61 o 
 -12   3  10        4.78        7.52     14.67 o 
 -11   3  10        8.15       14.50      4.76 o 
 -10   3  10       32.39       26.28      4.89 o 
  -9   3  10       53.55       66.23      5.54 o 
  -8   3  10       31.36       28.14      4.14 o 
  -7   3  10       25.01       21.86      3.67 o 
  -6   3  10       19.69       23.46      3.86 o 
  -5   3  10       38.99       42.63      3.80 o 
  -4   3  10      151.65      139.12      5.53 o 
  -3   3  10       33.03       34.26      2.10 o 
  -2   3  10      526.42      525.66      6.96 o 
  -1   3  10     1524.13     1621.54     13.78 o 
   0   3  10       20.76       12.48      1.50 o 
   1   3  10      339.48      315.00      4.74 o 
   2   3  10      451.61      427.35      5.34 o 
   3   3  10      272.59      287.29      4.77 o 
   4   3  10       15.99       20.69      2.03 o 
   5   3  10       79.73       89.88      3.98 o 
   6   3  10      323.87      310.36      6.56 o 
   7   3  10        5.11        1.89      1.91 o 
   8   3  10       15.28       15.20      5.10 o 
   9   3  10        1.97       -3.08      3.19 o 
  10   3  10        0.27        0.33      4.37 o 
 -12   4  10        2.79       20.04     12.61 o 
 -11   4  10        7.67       11.71      4.62 o 
 -10   4  10       50.74       53.33      6.18 o 
  -9   4  10      101.45      106.70      7.05 o 
  -8   4  10        3.11        5.68      3.68 o 
  -7   4  10        4.34        3.66      3.40 o 
  -6   4  10       22.17       26.10      3.55 o 
  -5   4  10       19.35       17.03      2.95 o 
  -4   4  10      138.28      135.61      3.98 o 
  -3   4  10        2.93        0.57      1.25 o 
  -2   4  10        8.65        5.87      1.37 o 
  -1   4  10      399.55      420.98      6.68 o 
   0   4  10        6.69        7.96      1.46 o 
   1   4  10      443.04      454.22      5.49 o 
   2   4  10        0.30        3.99      1.27 o 
   3   4  10       98.72       98.25      3.03 o 
   4   4  10      142.02      153.67      4.11 o 
   5   4  10       68.76       65.04      3.15 o 
   6   4  10        0.02       -0.50      1.44 o 
   7   4  10        9.38        8.17      2.22 o 
   8   4  10       34.20       31.98      4.65 o 
   9   4  10        0.13       -2.19      3.67 o 
  10   4  10        0.09       -0.75      3.97 o 
 -12   5  10        0.35       13.33     16.94 o 
 -11   5  10        1.53       12.27      3.97 o 
 -10   5  10        5.67        7.79      4.12 o 
  -9   5  10       16.73       14.06      4.90 o 
  -8   5  10       53.54       64.82      5.79 o 
  -7   5  10      117.02      112.82      6.72 o 
  -6   5  10       29.01       18.63      4.07 o 
  -5   5  10       15.29       21.06      4.07 o 
  -4   5  10       52.64       51.75      4.14 o 
  -3   5  10        0.24       -1.25      1.25 o 
  -2   5  10      142.54      138.74      4.02 o 
  -1   5  10      199.57      213.08      4.20 o 
   0   5  10      192.80      224.09      3.99 o 
   1   5  10       66.14       92.68      2.74 o 
   2   5  10       33.21       40.41      2.08 o 
   3   5  10      415.78      436.93      6.54 o 
   4   5  10      297.41      273.23      5.42 o 
   5   5  10       37.71       37.67      2.96 o 
   6   5  10       45.09       42.14      3.08 o 
   7   5  10       65.74       66.38      3.72 o 
   8   5  10        5.07        4.03      2.30 o 
   9   5  10        6.26        8.93      4.08 o 
  10   5  10        0.05        1.83      3.65 o 
 -11   6  10        0.60        2.78      3.55 o 
 -10   6  10        0.44       -1.15      3.91 o 
  -9   6  10      118.41      111.85      7.28 o 
  -8   6  10        0.03        1.39      3.39 o 
  -7   6  10       12.19        7.65      3.60 o 
  -6   6  10        5.21        4.09      4.12 o 
  -5   6  10       14.55       11.93      3.71 o 
  -4   6  10       51.39       44.48      4.15 o 
  -3   6  10      138.72      121.13      3.95 o 
  -2   6  10      484.20      478.43      7.97 o 
  -1   6  10      577.04      611.44      7.42 o 
   0   6  10        9.27       16.29      1.84 o 
   1   6  10        1.82       -0.69      1.21 o 
   2   6  10        3.43        3.63      1.42 o 
   3   6  10      739.95      736.00      9.94 o 
   4   6  10     1235.43     1171.59     12.86 o 
   5   6  10        0.07        1.90      1.73 o 
   6   6  10        4.05        5.25      2.03 o 
   7   6  10        3.15        4.36      2.20 o 
   8   6  10        1.11        8.98      3.89 o 
   9   6  10        9.79        8.84      3.67 o 
  10   6  10        1.86        8.57      4.92 o 
 -11   7  10        0.03       -2.57      8.21 o 
 -10   7  10        6.46        8.55      4.21 o 
  -9   7  10       25.49       26.58      4.59 o 
  -8   7  10       43.00       25.53      7.79 o 
  -7   7  10      250.28      225.44      9.16 o 
  -6   7  10      132.00      147.53      7.49 o 
  -5   7  10      130.08      127.28      6.96 o 
  -4   7  10      602.24      594.43     12.06 o 
  -3   7  10      218.20      216.65      5.84 o 
  -2   7  10        0.35        0.94      1.60 o 
  -1   7  10      919.45      843.20      9.80 o 
   0   7  10       80.60       91.56      3.48 o 
   1   7  10      266.31      256.28      5.27 o 
   2   7  10      556.30      526.41      8.74 o 
   3   7  10      187.80      169.48      4.85 o 
   4   7  10       63.11       45.61      3.04 o 
   5   7  10      120.99      122.23      4.64 o 
   6   7  10       17.06       18.96      3.39 o 
   7   7  10       17.15       17.80      2.73 o 
   8   7  10       75.90       90.56      9.78 o 
   9   7  10       12.01       16.44      5.28 o 
 -11   8  10        0.09        8.29      4.57 o 
 -10   8  10       16.98       23.34      4.43 o 
  -9   8  10       21.82       20.72      4.36 o 
  -8   8  10       14.74        9.78      4.12 o 
  -7   8  10       38.70       32.66      4.99 o 
  -6   8  10        6.43        5.55      3.40 o 
  -5   8  10       11.54        8.27      3.62 o 
  -4   8  10       16.99       24.17      3.59 o 
  -3   8  10       13.38       16.37      2.89 o 
  -2   8  10       66.06       67.75      3.82 o 
  -1   8  10       62.08       63.68      3.72 o 
   0   8  10      107.92      125.93      5.41 o 
   1   8  10       57.01       63.98      3.73 o 
   2   8  10       12.43       12.10      2.25 o 
   3   8  10        1.68        9.79      2.12 o 
   4   8  10      533.77      513.35      8.96 o 
   5   8  10      186.52      169.00      5.69 o 
   6   8  10        1.98        2.36      3.67 o 
   7   8  10       11.50       12.86      3.55 o 
   8   8  10        4.19        5.71      4.26 o 
   9   8  10        0.09       11.64      6.11 o 
 -10   9  10        1.74        2.48      5.47 o 
  -9   9  10       13.30        7.61      4.66 o 
  -8   9  10       10.45        8.54      3.95 o 
  -7   9  10       17.82       24.71      4.65 o 
  -6   9  10       37.61       39.70      5.10 o 
  -5   9  10        2.53        1.29      3.11 o 
  -4   9  10      250.29      248.70     11.76 o 
  -3   9  10       42.35       44.12      3.67 o 
  -2   9  10       98.23       80.08      4.09 o 
  -1   9  10      373.59      340.92      8.18 o 
   0   9  10      289.57      290.47      7.72 o 
   1   9  10      118.45      105.57      4.60 o 
   2   9  10       23.41       23.37      3.30 o 
   3   9  10        0.19        1.97      2.03 o 
   4   9  10        6.90        5.90      2.93 o 
   5   9  10      107.01      113.01      5.97 o 
   6   9  10        5.33       -0.59      3.09 o 
   7   9  10        7.80        8.29      3.75 o 
   8   9  10       11.57       17.03      5.19 o 
   9   9  10        0.00        7.99      7.13 o 
 -10  10  10        3.89        4.34      8.69 o 
  -9  10  10       11.94        8.18      5.50 o 
  -8  10  10       13.65        9.92      4.59 o 
  -7  10  10        0.90        2.14      3.31 o 
  -6  10  10      125.88      123.85      7.83 o 
  -5  10  10       19.35       23.59      4.27 o 
  -4  10  10        0.02        1.60      2.80 o 
  -3  10  10        8.74        8.39      3.36 o 
  -2  10  10       76.41       72.98      4.55 o 
  -1  10  10       66.31       76.16      4.64 o 
   0  10  10      484.80      476.85     10.03 o 
   1  10  10      907.21      908.99     14.24 o 
   2  10  10        9.93       10.02      3.00 o 
   3  10  10       18.20       14.57      3.96 o 
   4  10  10       13.95        1.45      7.05 o 
   5  10  10        2.77        2.02      3.28 o 
   6  10  10        0.70       -2.45      3.36 o 
   7  10  10        2.11        4.06      4.32 o 
   8  10  10        1.33       -0.56      4.64 o 
 -10  11  10       19.40       31.97     10.51 o 
  -9  11  10       11.05       15.99      4.80 o 
  -8  11  10       15.97        9.08      6.99 o 
  -7  11  10        0.39        6.12      3.74 o 
  -6  11  10        0.15       -3.04      3.61 o 
  -5  11  10        0.26       -1.09      3.37 o 
  -4  11  10        2.99        0.06      3.46 o 
  -3  11  10        2.36        1.83      3.56 o 
  -2  11  10       20.88       20.56      3.24 o 
  -1  11  10       44.23       23.46      4.09 o 
   0  11  10      281.46      262.09      7.68 o 
   1  11  10       50.00       47.88      4.58 o 
   2  11  10        1.91        4.62      2.35 o 
   3  11  10       12.26       17.03      5.71 o 
   4  11  10       75.90       82.38      7.65 o 
   5  11  10       41.16       23.96      5.82 o 
   6  11  10        0.18        1.88      6.43 o 
   7  11  10       16.06       37.68     13.76 o 
   8  11  10        3.76        1.22      8.32 o 
  -9  12  10       22.59       30.30     12.08 o 
  -8  12  10        0.08        3.15      4.19 o 
  -7  12  10        8.67       -1.93      4.17 o 
  -6  12  10       23.46       16.21      7.21 o 
  -5  12  10        0.49       -0.53      3.99 o 
  -4  12  10       44.24       40.29      7.00 o 
  -3  12  10        0.79       -1.76      3.49 o 
  -2  12  10      149.35      157.92      7.18 o 
  -1  12  10      202.76      170.84      6.53 o 
   0  12  10       15.47       12.96      2.97 o 
   1  12  10        0.48        4.62      2.50 o 
   2  12  10      175.57      151.86      7.07 o 
   3  12  10        0.52       -0.06      4.18 o 
   4  12  10        4.03        0.78      6.92 o 
   5  12  10        6.64       11.13      5.27 o 
   6  12  10        9.68        2.62      5.74 o 
   7  12  10       14.16       22.78     22.30 o 
  -8  13  10        0.03       12.09      8.37 o 
  -7  13  10       18.60       26.14      6.35 o 
  -6  13  10        5.75        7.17      4.87 o 
  -5  13  10      134.46      137.65     30.22 o 
  -4  13  10        5.51       11.12      5.42 o 
  -3  13  10       58.46       70.10      8.45 o 
  -2  13  10        6.37        6.51      7.26 o 
  -1  13  10        9.73       10.52      2.90 o 
   0  13  10       96.92      100.24      5.87 o 
   1  13  10       52.87       56.36      5.59 o 
   2  13  10       18.60       25.38      3.87 o 
   3  13  10       20.41       25.30      5.83 o 
   4  13  10        3.62        4.78      4.80 o 
   5  13  10        6.42        3.80      5.30 o 
   6  13  10        0.09       -3.48      4.89 o 
   7  13  10        3.64        8.60      6.52 o 
  -8  14  10       39.72      117.73     23.83 o 
  -7  14  10       12.65       30.25     16.11 o 
  -6  14  10        5.11       21.06     10.19 o 
  -5  14  10       50.56       53.78     14.19 o 
  -4  14  10        4.10       13.46      4.96 o 
  -3  14  10        4.97       11.01      6.64 o 
  -2  14  10        0.31        5.98     11.85 o 
  -1  14  10       59.74       54.91      9.17 o 
   0  14  10        6.95        2.74      3.09 o 
   1  14  10        2.09        4.92      9.12 o 
   2  14  10        0.07        1.42      4.24 o 
   3  14  10       29.54       29.53      6.23 o 
   4  14  10       10.71       11.02      5.43 o 
   5  14  10        7.50       21.01      8.10 o 
   6  14  10        2.26       -1.81      6.25 o 
  -7  15  10        4.38       98.48     18.01 o 
  -6  15  10       20.66       45.89     18.94 o 
  -5  15  10       57.91       91.01     46.79 o 
  -4  15  10       87.35      120.94     11.43 o 
  -3  15  10       21.40       34.63      7.45 o 
  -2  15  10      113.81      123.35     14.55 o 
  -1  15  10       20.66       38.36     18.11 o 
   0  15  10       90.17       95.91     10.13 o 
   1  15  10       10.74       22.11     18.68 o 
   2  15  10        9.26       30.84      8.32 o 
   3  15  10        0.16       -0.30      7.06 o 
   4  15  10        9.04       11.89     11.56 o 
   5  15  10        0.02       -3.79     10.78 o 
  -5  16  10        0.40       43.41     33.17 o 
  -4  16  10       12.15       38.34     27.75 o 
  -3  16  10        3.81       35.50     29.78 o 
  -2  16  10       21.57       56.86     22.83 o 
  -1  16  10       18.84      116.09     12.36 o 
   0  16  10        0.09        9.99      8.16 o 
   1  16  10       18.34       14.74      9.56 o 
   2  16  10        4.49       -3.67      7.19 o 
   3  16  10       12.22       20.19      8.64 o 
   4  16  10        5.59       12.02      8.27 o 
  -4  17  10        3.69        8.41      7.34 o 
  -2  17  10        0.01       10.00      7.24 o 
   1  17  10        0.14        1.89      7.52 o 
   2  17  10        7.34       -4.74      6.98 o 
 -11   0  11       44.09       41.04      8.20 o 
  -9   0  11       35.75       22.89      6.44 o 
  -7   0  11      139.76      133.79      9.36 o 
  -5   0  11      474.79      476.24     14.57 o 
  -3   0  11      227.08      241.18     14.94 o 
  -1   0  11     1667.25     1682.65     20.63 o 
   1   0  11      116.67      112.09      4.97 o 
   3   0  11      299.57      309.70      7.42 o 
   5   0  11      562.31      548.74     10.70 o 
   7   0  11       20.68       12.36      2.76 o 
   9   0  11        0.36        1.50      4.98 o 
 -12   1  11        0.00       66.56     12.74 o 
 -11   1  11        9.68       27.64      9.81 o 
 -10   1  11        0.37        5.39      3.77 o 
  -9   1  11       51.93       35.42      5.47 o 
  -8   1  11        4.42        2.71      3.08 o 
  -7   1  11       18.14       19.33      3.67 o 
  -6   1  11       17.28       15.54      3.93 o 
  -5   1  11      327.74      304.74      8.28 o 
  -4   1  11       99.88      110.46      4.28 o 
  -3   1  11      426.99      428.18      7.97 o 
  -2   1  11      328.54      322.83      5.51 o 
  -1   1  11     1041.65     1042.41      9.82 o 
   0   1  11       72.86       70.10      2.68 o 
   1   1  11      224.07      192.88      3.80 o 
   2   1  11        2.74       -0.04      1.10 o 
   3   1  11       76.07       78.86      2.78 o 
   4   1  11       55.11       62.70      2.55 o 
   5   1  11       38.77       47.30      2.86 o 
   6   1  11       69.14       63.03      3.11 o 
   7   1  11       89.27       98.23      3.79 o 
   8   1  11       25.37       38.67      6.12 o 
   9   1  11        0.00       -2.59      3.46 o 
  10   1  11        0.24        2.20      3.85 o 
 -12   2  11       15.36       36.97     10.50 o 
 -11   2  11       48.88       45.77      6.16 o 
 -10   2  11       43.31       52.52      7.56 o 
  -9   2  11       16.16       15.90      4.00 o 
  -8   2  11      103.98      101.91      6.22 o 
  -7   2  11      263.85      262.99      8.42 o 
  -6   2  11      187.62      175.17      6.93 o 
  -5   2  11       16.20       15.47      3.98 o 
  -4   2  11        7.74        8.76      1.87 o 
  -3   2  11      633.33      610.97      7.60 o 
  -2   2  11      359.95      359.35      5.86 o 
  -1   2  11      232.56      278.04      4.83 o 
   0   2  11      690.03      714.19      7.86 o 
   1   2  11       73.73       83.85      2.92 o 
   2   2  11      164.84      179.49      4.48 o 
   3   2  11       62.90       69.08      3.03 o 
   4   2  11      244.41      248.18      5.02 o 
   5   2  11      242.23      237.70      5.45 o 
   6   2  11        5.20        7.51      2.05 o 
   7   2  11        7.65       10.21      2.38 o 
   8   2  11        0.78       -1.74      3.29 o 
   9   2  11        0.72        0.59      3.66 o 
  10   2  11        1.34       -1.42      4.00 o 
 -12   3  11        0.05       12.93      6.35 o 
 -11   3  11       14.18       23.64      6.32 o 
 -10   3  11       49.66       55.06      6.18 o 
  -9   3  11      235.07      229.20      9.65 o 
  -8   3  11       50.68       44.05      5.07 o 
  -7   3  11       26.91       18.77      4.29 o 
  -6   3  11      204.23      201.75      7.22 o 
  -5   3  11        1.63        1.13      2.37 o 
  -4   3  11       17.83       10.79      2.39 o 
  -3   3  11       16.97       11.77      1.72 o 
  -2   3  11       29.43       36.60      2.39 o 
  -1   3  11      190.43      185.38      3.84 o 
   0   3  11       67.27       87.24      3.05 o 
   1   3  11       64.50       60.68      2.48 o 
   2   3  11       35.23       27.16      1.90 o 
   3   3  11      389.86      329.19      5.77 o 
   4   3  11        7.36        6.64      1.85 o 
   5   3  11       46.24       43.79      2.82 o 
   6   3  11       65.62       69.47      3.67 o 
   7   3  11       51.16       54.77      3.65 o 
   8   3  11        0.12       -2.99      3.81 o 
   9   3  11       16.57       18.13      5.06 o 
  10   3  11        2.39       -2.34      3.96 o 
 -12   4  11        2.55        7.94     13.51 o 
 -11   4  11        2.17       12.56      4.39 o 
 -10   4  11       27.22       31.98      5.38 o 
  -9   4  11        3.89       -0.23      3.58 o 
  -8   4  11      107.72      106.38      7.11 o 
  -7   4  11       18.71       12.12      4.77 o 
  -6   4  11        6.14        0.75      3.25 o 
  -5   4  11        4.01        2.51      2.41 o 
  -4   4  11       78.65       86.91      4.16 o 
  -3   4  11       30.78       29.99      2.14 o 
  -2   4  11        5.89       13.96      1.86 o 
  -1   4  11      710.86      765.15      9.69 o 
   0   4  11      124.55      139.49      3.48 o 
   1   4  11      589.03      532.77      6.27 o 
   2   4  11       92.87       90.81      2.87 o 
   3   4  11      574.24      543.70      7.50 o 
   4   4  11       23.46       17.29      2.17 o 
   5   4  11       61.70       62.77      3.40 o 
   6   4  11       24.61       23.58      2.77 o 
   7   4  11        5.37        1.76      2.20 o 
   8   4  11       15.31       16.31      4.32 o 
   9   4  11        0.05       -3.70      3.75 o 
  10   4  11        0.31       -2.07      4.05 o 
 -12   5  11        5.24       12.98      8.90 o 
 -11   5  11        2.93        8.58      4.04 o 
 -10   5  11        1.22        6.71      3.92 o 
  -9   5  11        1.09       -0.15      3.78 o 
  -8   5  11       10.65       12.82      4.08 o 
  -7   5  11       20.59       18.57      4.15 o 
  -6   5  11      138.48      126.43      7.19 o 
  -5   5  11        7.24        4.47      3.17 o 
  -4   5  11      169.44      165.75      6.39 o 
  -3   5  11      427.73      404.51      7.26 o 
  -2   5  11      609.27      560.18      7.38 o 
  -1   5  11      123.26      118.90      3.51 o 
   0   5  11      696.49      741.49      7.87 o 
   1   5  11       21.04       20.53      1.94 o 
   2   5  11      475.11      460.97      6.79 o 
   3   5  11       29.12       33.52      2.51 o 
   4   5  11      378.62      329.42      6.06 o 
   5   5  11        1.97       -0.05      1.74 o 
   6   5  11       75.92       78.10      4.05 o 
   7   5  11       22.00       24.35      2.97 o 
   8   5  11        1.72        1.18      3.97 o 
   9   5  11        0.57       -1.98      4.70 o 
  10   5  11        1.06        8.67      3.93 o 
 -11   6  11        0.37        2.48      3.71 o 
 -10   6  11        2.11        5.39      4.45 o 
  -9   6  11      138.88      142.71      8.16 o 
  -8   6  11        5.56        2.68      6.07 o 
  -7   6  11       16.64       13.83      3.90 o 
  -6   6  11        5.19        7.20      3.48 o 
  -5   6  11      156.47      152.06      7.57 o 
  -4   6  11      210.28      192.67      7.09 o 
  -3   6  11      377.85      353.76      6.64 o 
  -2   6  11       13.41       12.33      2.17 o 
  -1   6  11        1.00       -0.04      1.45 o 
   0   6  11       10.85       15.36      1.96 o 
   1   6  11      144.15      135.38      3.66 o 
   2   6  11        0.07       -1.42      1.47 o 
   3   6  11      366.46      357.62      6.79 o 
   4   6  11       14.75        8.26      2.50 o 
   5   6  11       58.22       58.20      3.99 o 
   6   6  11        6.93       11.29      2.46 o 
   7   6  11       35.42       44.64      5.02 o 
   8   6  11        4.13       10.14      4.31 o 
   9   6  11       18.45       16.59      5.86 o 
 -11   7  11        0.38        1.86      4.54 o 
 -10   7  11        8.90        1.36      3.67 o 
  -9   7  11        0.31       -1.70      4.50 o 
  -8   7  11      153.86      149.14      9.19 o 
  -7   7  11        5.40        5.27      4.79 o 
  -6   7  11        2.67        0.75      3.11 o 
  -5   7  11        0.78       -2.68      2.68 o 
  -4   7  11       80.16       74.23      5.19 o 
  -3   7  11       34.90       38.24      5.31 o 
  -2   7  11      909.93      892.34     12.06 o 
  -1   7  11      598.81      584.54      8.68 o 
   0   7  11       28.66       21.05      2.72 o 
   1   7  11       14.96       11.57      2.03 o 
   2   7  11      206.77      194.54      5.16 o 
   3   7  11        0.85        2.69      2.24 o 
   4   7  11       46.50       42.68      3.35 o 
   5   7  11        0.00        0.43      2.46 o 
   6   7  11        8.61        7.08      2.31 o 
   7   7  11        4.29        1.34      6.72 o 
   8   7  11        2.90        5.49      3.64 o 
   9   7  11        2.62        3.48      3.91 o 
 -11   8  11       16.39       20.54      4.88 o 
 -10   8  11        4.22        3.48      5.54 o 
  -9   8  11        1.45        2.26      3.68 o 
  -8   8  11       48.13       43.29      6.06 o 
  -7   8  11        0.50        3.30      4.06 o 
  -6   8  11        1.36        0.08      3.13 o 
  -5   8  11      127.06      119.56      7.32 o 
  -4   8  11        1.78        0.95      2.97 o 
  -3   8  11       37.47       28.09      3.32 o 
  -2   8  11      600.19      567.90     10.58 o 
  -1   8  11      346.41      333.55      8.13 o 
   0   8  11      138.96      144.05      5.14 o 
   1   8  11        3.80        4.75      2.21 o 
   2   8  11       45.21       45.24      3.58 o 
   3   8  11     1426.80     1449.87     15.36 o 
   4   8  11        2.36        6.02      2.18 o 
   5   8  11       23.36       23.99      2.96 o 
   6   8  11       58.54       68.79      4.15 o 
   7   8  11       11.44       11.36      3.66 o 
   8   8  11       12.61       22.95      4.55 o 
   9   8  11        1.83        6.26      4.29 o 
 -10   9  11        4.41        4.82      5.41 o 
  -9   9  11       45.84       47.51      5.94 o 
  -8   9  11        0.42       -0.53      4.28 o 
  -7   9  11       10.88        6.52      3.90 o 
  -6   9  11       17.49       19.06      4.37 o 
  -5   9  11        9.07        5.92      3.53 o 
  -4   9  11        1.94        1.74      3.11 o 
  -3   9  11      151.69      174.05      8.99 o 
  -2   9  11       58.74       47.53      3.82 o 
  -1   9  11      102.66       87.44      4.77 o 
   0   9  11      421.67      418.20      9.32 o 
   1   9  11      173.55      167.07      7.08 o 
   2   9  11      294.38      252.38      7.61 o 
   3   9  11      180.16      172.91      7.23 o 
   4   9  11       80.16       80.65      4.54 o 
   5   9  11        4.24        3.00      3.00 o 
   6   9  11      123.28      127.92      6.11 o 
   7   9  11       27.91       34.68      4.49 o 
   8   9  11        9.61       12.25      4.15 o 
 -10  10  11        5.45        6.72     19.37 o 
  -9  10  11        3.91        7.04      3.59 o 
  -8  10  11        0.30        1.35      4.18 o 
  -7  10  11        0.01       -0.82      3.39 o 
  -6  10  11        1.49        1.95      3.33 o 
  -5  10  11        9.22        7.62      3.93 o 
  -4  10  11       54.83       59.59      6.18 o 
  -3  10  11       23.70       23.63      4.87 o 
  -2  10  11       49.37       50.77      4.04 o 
  -1  10  11      203.81      188.89      6.64 o 
   0  10  11        2.64        0.90      2.20 o 
   1  10  11        8.89        7.84      3.14 o 
   2  10  11        1.08        1.59      3.19 o 
   3  10  11       78.93       70.50      5.39 o 
   4  10  11       21.35       24.54      3.67 o 
   5  10  11       29.48       23.12      8.09 o 
   6  10  11       11.66       13.85      3.63 o 
   7  10  11       12.56       21.19      5.09 o 
   8  10  11        5.06        4.85      8.88 o 
  -9  11  11        2.05       10.05      4.19 o 
  -8  11  11        1.10        5.62      3.81 o 
  -7  11  11       19.78       24.92      5.60 o 
  -6  11  11        0.15        3.43      4.88 o 
  -5  11  11       18.62       29.73      5.85 o 
  -4  11  11       28.01       27.34      5.42 o 
  -3  11  11       23.60       26.20      5.65 o 
  -2  11  11        6.58        2.57      3.54 o 
  -1  11  11       37.80       40.05      3.98 o 
   0  11  11      193.43      184.71      6.79 o 
   1  11  11       42.29       31.58      5.41 o 
   2  11  11        0.74        2.77      2.24 o 
   3  11  11        3.94        4.93      2.09 o 
   4  11  11       36.74       39.53      6.51 o 
   5  11  11        0.01       -2.42      4.30 o 
   6  11  11       11.30        5.35      5.29 o 
   7  11  11       16.95       30.84      6.64 o 
  -9  12  11       13.65       23.17      6.61 o 
  -8  12  11        1.84        1.53      3.86 o 
  -7  12  11        0.13        0.16      4.06 o 
  -6  12  11       54.87       51.21     12.95 o 
  -5  12  11        0.73       -0.67      4.01 o 
  -4  12  11       13.83        5.58      4.14 o 
  -3  12  11        7.31        8.51      4.09 o 
  -2  12  11        2.78        9.46      4.34 o 
  -1  12  11       49.30       49.55      4.40 o 
   0  12  11      209.43      198.23      7.21 o 
   1  12  11        0.07        5.66      2.56 o 
   2  12  11        0.12        4.39      1.85 o 
   3  12  11       36.65       37.56      6.62 o 
   4  12  11        2.24        5.14      4.74 o 
   5  12  11        2.62       -4.51      4.51 o 
   6  12  11        0.68       26.47     10.21 o 
   7  12  11       21.92       20.80      8.05 o 
  -8  13  11       20.71       37.30     17.35 o 
  -7  13  11        6.56        9.82      5.42 o 
  -6  13  11       78.50      105.20     10.25 o 
  -5  13  11        0.70       -1.18      4.39 o 
  -4  13  11        1.83        5.94      4.83 o 
  -3  13  11      122.84      114.93     20.50 o 
  -2  13  11        8.95       16.44      4.81 o 
  -1  13  11       21.34       19.43      3.59 o 
   0  13  11        2.00       -0.03      4.18 o 
   1  13  11        3.89        2.29      4.67 o 
   2  13  11        0.68        2.49      4.47 o 
   3  13  11        3.95        5.75      4.92 o 
   4  13  11       15.41       17.56      5.60 o 
   5  13  11        6.93        4.48      5.89 o 
   6  13  11        2.39        7.26      5.52 o 
  -7  14  11       49.57       60.50     10.90 o 
  -6  14  11        9.97        9.03      5.89 o 
  -5  14  11       13.86       15.90      6.20 o 
  -4  14  11        1.64        8.35      7.70 o 
  -3  14  11      135.26      145.14     11.17 o 
  -2  14  11        4.69        9.58      6.57 o 
  -1  14  11        1.28        1.00      5.52 o 
   0  14  11       24.48       36.58      6.49 o 
   1  14  11        2.28        5.73      5.02 o 
   2  14  11        0.01        7.58      4.81 o 
   3  14  11       32.26       45.40      8.45 o 
   4  14  11        8.10       13.81      5.94 o 
   5  14  11        1.28       10.24      5.28 o 
  -6  15  11       27.24      108.31     21.87 o 
  -5  15  11        6.55       28.57     15.69 o 
  -4  15  11        8.79       15.33     22.86 o 
  -3  15  11        8.14       13.56      9.45 o 
  -2  15  11        4.27       21.94     20.02 o 
  -1  15  11       13.41       20.07     20.56 o 
   0  15  11       18.65       30.70     10.39 o 
   1  15  11        1.67        0.72      6.85 o 
   2  15  11        1.87        2.84      7.29 o 
   3  15  11        4.74       10.65      8.06 o 
   4  15  11        5.95        1.88      6.18 o 
  -5  16  11       38.20      136.65     16.67 o 
  -4  16  11        0.05       75.77     13.17 o 
  -3  16  11        0.67       72.31     13.94 o 
  -2  16  11        7.10       71.79     11.64 o 
  -1  16  11       33.63      143.24     15.80 o 
   0  16  11        8.92      145.11     14.38 o 
   1  16  11       11.00       12.31      9.33 o 
   2  16  11        1.21       -5.05      6.92 o 
   3  16  11        5.38        2.53      7.40 o 
  -3  17  11        2.59       -5.41      5.41 o 
  -2  17  11        4.75       12.50      6.84 o 
   1  17  11       13.34       11.59      9.28 o 
 -10   0  12       81.59       85.47     14.24 o 
  -8   0  12       21.99       16.65      5.47 o 
  -6   0  12      211.93      193.89     10.52 o 
  -4   0  12      393.12      357.55     24.64 o 
  -2   0  12      734.10      793.04     14.87 o 
   0   0  12      121.62      105.53      5.38 o 
   2   0  12       15.15        8.77      2.64 o 
   4   0  12     2189.85     2076.49     21.33 o 
   6   0  12       64.27       74.64      4.73 o 
   8   0  12       46.39       55.58      7.84 o 
  10   0  12        2.91        6.03      5.05 o 
 -11   1  12        3.96       11.18      5.01 o 
 -10   1  12        0.29        0.08      4.63 o 
  -9   1  12        2.86        1.54      3.35 o 
  -8   1  12        3.14        5.34      3.36 o 
  -7   1  12        0.06        1.30      2.79 o 
  -6   1  12      156.29      152.17      6.81 o 
  -5   1  12      464.51      433.51     10.15 o 
  -4   1  12       92.91       98.85      4.55 o 
  -3   1  12      373.69      385.87      7.92 o 
  -2   1  12      279.63      256.04      5.21 o 
  -1   1  12     1132.72     1120.62     10.64 o 
   0   1  12      217.42      229.92      4.70 o 
   1   1  12      173.93      178.23      3.92 o 
   2   1  12       62.24       64.22      3.04 o 
   3   1  12      107.16      119.03      3.60 o 
   4   1  12      207.31      176.05      4.18 o 
   5   1  12      195.33      183.61      4.62 o 
   6   1  12       25.08       21.64      2.31 o 
   7   1  12        2.51       -0.67      1.60 o 
   8   1  12        2.60        4.53      3.63 o 
   9   1  12        6.26        3.66      3.70 o 
  10   1  12        1.62       -1.46      3.55 o 
 -12   2  12        8.48       24.81     21.37 o 
 -11   2  12        8.99       15.02      5.11 o 
 -10   2  12        6.45        9.84      5.66 o 
  -9   2  12        0.02       -0.40      3.17 o 
  -8   2  12        6.23       10.05      3.58 o 
  -7   2  12       21.32       12.35      3.37 o 
  -6   2  12       21.55       24.17      3.91 o 
  -5   2  12        1.94       -1.73      2.34 o 
  -4   2  12       62.25       53.74      4.15 o 
  -3   2  12       15.27       10.18      2.43 o 
  -2   2  12       17.72       23.46      2.20 o 
  -1   2  12       30.86       31.82      2.27 o 
   0   2  12       17.10       16.16      1.97 o 
   1   2  12        1.17        2.06      1.48 o 
   2   2  12      528.01      538.14      8.01 o 
   3   2  12      486.12      460.64      7.06 o 
   4   2  12       40.03       41.89      2.80 o 
   5   2  12      159.42      143.30      4.61 o 
   6   2  12      118.48      120.56      4.43 o 
   7   2  12        0.21       -1.88      1.88 o 
   8   2  12        5.05        8.91      3.84 o 
   9   2  12        4.51        0.55      3.85 o 
  10   2  12        1.97        3.46      4.33 o 
 -12   3  12        3.18       23.84     15.95 o 
 -11   3  12        7.17       13.20      7.55 o 
 -10   3  12       67.08       81.26      7.11 o 
  -9   3  12       29.87       28.68      6.39 o 
  -8   3  12        0.44       -0.99      3.62 o 
  -7   3  12       36.58       33.24      4.21 o 
  -6   3  12        0.38        4.60      3.59 o 
  -5   3  12       67.98       69.34      4.91 o 
  -4   3  12       20.53       16.89      2.61 o 
  -3   3  12      268.98      249.48      5.15 o 
  -2   3  12       17.54       17.47      1.92 o 
  -1   3  12      155.07      136.00      3.78 o 
   0   3  12       32.22       42.37      2.66 o 
   1   3  12       14.53       10.47      2.02 o 
   2   3  12       45.46       65.64      3.08 o 
   3   3  12        4.87        4.64      1.79 o 
   4   3  12       13.43       16.45      2.31 o 
   5   3  12      211.89      210.34      5.71 o 
   6   3  12       77.86       97.80      4.42 o 
   7   3  12        5.51        7.33      2.38 o 
   8   3  12        1.00        1.82      3.50 o 
   9   3  12        1.83       -3.89      3.89 o 
  10   3  12        3.17        1.72      4.70 o 
 -12   4  12        0.23        9.71     13.00 o 
 -11   4  12       23.60       20.94      5.24 o 
 -10   4  12        6.26        7.17      4.41 o 
  -9   4  12        8.63        9.06      4.34 o 
  -8   4  12       24.67       21.34      4.70 o 
  -7   4  12       24.63       20.82      4.43 o 
  -6   4  12       64.38       58.34      7.02 o 
  -5   4  12        0.38       -1.50      3.03 o 
  -4   4  12       52.27       50.15      3.59 o 
  -3   4  12       71.91       70.15      3.08 o 
  -2   4  12       74.03       79.14      3.19 o 
  -1   4  12      184.26      200.63      5.09 o 
   0   4  12        0.57       -1.32      1.39 o 
   1   4  12      347.81      346.70      6.27 o 
   2   4  12        0.04        0.31      1.62 o 
   3   4  12        9.13        2.37      1.68 o 
   4   4  12        5.37       10.07      2.15 o 
   5   4  12      222.32      218.14      5.69 o 
   6   4  12       10.92        6.52      2.53 o 
   7   4  12        4.77        8.93      2.45 o 
   8   4  12        2.70        3.92      3.44 o 
   9   4  12        3.40        1.64      3.82 o 
 -11   5  12        2.71       11.95      6.44 o 
 -10   5  12        8.82       10.92      4.57 o 
  -9   5  12       12.50       17.19      4.56 o 
  -8   5  12       24.81       39.12      5.44 o 
  -7   5  12       43.72       32.80      4.95 o 
  -6   5  12      102.59      108.35      7.04 o 
  -5   5  12       33.80       31.46      4.65 o 
  -4   5  12       12.76       17.59      3.56 o 
  -3   5  12        7.57        6.82      2.17 o 
  -2   5  12        8.69        4.14      1.85 o 
  -1   5  12      836.03      822.98     10.73 o 
   0   5  12      255.06      249.77      5.11 o 
   1   5  12      780.38      757.34      8.94 o 
   2   5  12      114.18       94.72      3.62 o 
   3   5  12      538.85      543.78      9.29 o 
   4   5  12       70.51       63.70      3.45 o 
   5   5  12       85.59       90.10      4.31 o 
   6   5  12       87.67      102.92      4.72 o 
   7   5  12       49.30       36.43      4.55 o 
   8   5  12        1.92        1.98      3.94 o 
   9   5  12        0.44        1.55      4.09 o 
 -11   6  12        0.01        6.30      4.87 o 
 -10   6  12       10.65       13.47      4.51 o 
  -9   6  12        0.24        0.58      3.72 o 
  -8   6  12       16.85       15.69      5.93 o 
  -7   6  12       66.54       73.39      6.35 o 
  -6   6  12      114.49      110.03      7.13 o 
  -5   6  12        8.04        2.13      4.88 o 
  -4   6  12        1.13       -1.89      3.21 o 
  -3   6  12        0.03       -1.67      1.67 o 
  -2   6  12        0.19        0.69      1.73 o 
  -1   6  12      105.93      125.71      5.49 o 
   0   6  12      463.52      446.63      7.26 o 
   1   6  12       19.00       13.09      2.19 o 
   2   6  12      685.71      674.07      9.41 o 
   3   6  12      443.71      429.83      7.64 o 
   4   6  12      128.55      119.59      4.79 o 
   5   6  12        0.11       -1.93      1.93 o 
   6   6  12        9.29        5.14      2.82 o 
   7   6  12        0.60        3.97      3.21 o 
   8   6  12        2.91        3.16      3.83 o 
   9   6  12        2.16        2.38      5.73 o 
 -11   7  12        1.77        8.89      5.34 o 
 -10   7  12        7.59        9.10      4.73 o 
  -9   7  12       25.61       13.47      4.60 o 
  -8   7  12       82.40       81.69      7.09 o 
  -7   7  12        2.82        0.74      3.84 o 
  -6   7  12       38.58       33.87      5.07 o 
  -5   7  12        6.80        0.98      3.81 o 
  -4   7  12        7.65        9.83      3.58 o 
  -3   7  12      292.65      254.45      7.23 o 
  -2   7  12       17.59       26.41      3.25 o 
  -1   7  12       33.48       32.74      3.28 o 
   0   7  12       30.84       29.73      3.30 o 
   1   7  12        0.00        1.07      1.82 o 
   2   7  12      160.55      163.22      4.92 o 
   3   7  12        6.91        6.75      1.98 o 
   4   7  12      175.43      168.45      5.59 o 
   5   7  12        1.74       -0.37      1.67 o 
   6   7  12        1.09        3.33      2.19 o 
   7   7  12        2.44       -0.05      3.27 o 
   8   7  12       11.72       14.24      4.44 o 
   9   7  12        0.42        9.60      5.71 o 
 -11   8  12        0.77       14.80      3.94 o 
 -10   8  12        2.95       10.63      4.00 o 
  -9   8  12       11.00       12.35      4.36 o 
  -8   8  12        0.73        4.35      3.57 o 
  -7   8  12        8.96        7.37      4.07 o 
  -6   8  12       28.63       27.95      4.78 o 
  -5   8  12        5.84        4.38      3.14 o 
  -4   8  12       95.09       91.87      6.57 o 
  -3   8  12       92.40       88.19      6.92 o 
  -2   8  12      594.47      556.24     11.59 o 
  -1   8  12      571.03      577.89     11.02 o 
   0   8  12       38.84       38.41      3.70 o 
   1   8  12      133.54      140.81      5.27 o 
   2   8  12     1428.14     1334.47     23.49 o 
   3   8  12       70.68       61.78      3.64 o 
   4   8  12      185.06      174.06      5.81 o 
   5   8  12       25.32       31.60      4.13 o 
   6   8  12        0.26       -0.28      3.11 o 
   7   8  12        4.32        4.25      3.19 o 
   8   8  12        5.05       12.62      4.18 o 
 -10   9  12        0.33        3.02      3.98 o 
  -9   9  12        3.13        1.53      6.10 o 
  -8   9  12        0.34        5.31      3.64 o 
  -7   9  12       13.07       10.41      4.23 o 
  -6   9  12        0.00       -0.42      3.38 o 
  -5   9  12       10.40        5.19      3.46 o 
  -4   9  12      307.22      297.43     11.48 o 
  -3   9  12       71.14       49.38      5.89 o 
  -2   9  12      171.99      131.01      5.71 o 
  -1   9  12       79.87       91.04      4.97 o 
   0   9  12      115.44      114.94      5.91 o 
   1   9  12        4.94       -0.82      2.50 o 
   2   9  12       30.45       33.36      3.82 o 
   3   9  12       16.58       25.08      3.77 o 
   4   9  12       33.89       28.08      3.81 o 
   5   9  12       19.77       26.69      4.13 o 
   6   9  12        0.99        6.58      4.31 o 
   7   9  12        2.42        2.51      3.37 o 
   8   9  12        0.06        6.25      4.90 o 
 -10  10  12        1.57       14.46      6.83 o 
  -9  10  12       21.99       23.08      5.15 o 
  -8  10  12       33.90       29.13      5.25 o 
  -7  10  12        7.17       13.15      4.51 o 
  -6  10  12        0.29        7.82      3.65 o 
  -5  10  12       34.16       31.89      5.61 o 
  -4  10  12       25.82       27.28      5.25 o 
  -3  10  12        8.00        7.39      4.59 o 
  -2  10  12      125.60      119.16      6.28 o 
  -1  10  12       68.74       58.27      4.88 o 
   0  10  12      222.08      207.96      7.20 o 
   1  10  12       27.83       24.22      3.88 o 
   2  10  12       92.47       96.52      6.29 o 
   3  10  12        0.52        2.54      2.67 o 
   4  10  12       65.57       73.83      5.52 o 
   5  10  12        3.00       11.47      5.33 o 
   6  10  12        1.72        9.39      5.18 o 
   7  10  12        0.03       -3.92      3.92 o 
   8  10  12        0.08        3.06      4.88 o 
  -9  11  12        0.14       -1.10      8.81 o 
  -8  11  12        6.85       12.17      5.00 o 
  -7  11  12       14.28       15.11      8.05 o 
  -6  11  12       32.93       39.81      8.18 o 
  -5  11  12        0.00        0.13      4.40 o 
  -4  11  12      108.89      120.22      8.55 o 
  -3  11  12        5.50       -1.51      6.12 o 
  -2  11  12        7.47       11.56      3.20 o 
  -1  11  12        0.94        1.28      2.35 o 
   0  11  12       52.94       57.62      4.60 o 
   1  11  12       41.43       44.09      5.62 o 
   2  11  12        2.97        2.23      3.04 o 
   3  11  12        0.37        1.30      2.14 o 
   4  11  12        0.58        1.92      4.88 o 
   5  11  12       25.57       23.28      6.41 o 
   6  11  12        7.28        7.21      5.67 o 
   7  11  12        0.09       -1.60      7.90 o 
  -9  12  12       12.29       38.02     21.88 o 
  -8  12  12       26.15       72.21     20.61 o 
  -7  12  12        9.12        5.35      4.88 o 
  -6  12  12        1.71       -1.02      4.56 o 
  -5  12  12        2.79       12.65      4.99 o 
  -4  12  12       23.42       17.20      5.32 o 
  -3  12  12       10.43       12.93      4.62 o 
  -2  12  12        0.38        4.91      4.24 o 
  -1  12  12       12.68       10.07      4.84 o 
   0  12  12        3.71        4.78      2.60 o 
   1  12  12       11.35        8.80      3.53 o 
   2  12  12        1.61        0.06      2.86 o 
   3  12  12        8.83        5.62      8.60 o 
   4  12  12        3.88        6.93      5.28 o 
   5  12  12       46.76       50.18      7.83 o 
   6  12  12        0.03       -6.23      7.98 o 
  -8  13  12       37.69       66.02     28.38 o 
  -7  13  12        7.67       11.57      5.60 o 
  -6  13  12       28.06       42.10     18.37 o 
  -5  13  12        0.24        1.06      4.35 o 
  -4  13  12       41.97       49.59      8.20 o 
  -3  13  12        0.51        2.93      4.41 o 
  -2  13  12      211.05      234.09     15.45 o 
  -1  13  12        1.25        1.99      3.72 o 
   0  13  12        8.81       15.54      3.95 o 
   1  13  12        2.94        2.80      4.37 o 
   2  13  12        5.18        5.21      4.77 o 
   3  13  12       32.68       31.73      9.59 o 
   4  13  12        0.10        7.26      5.11 o 
   5  13  12       18.07       26.59      7.33 o 
   6  13  12        0.08       10.97      5.80 o 
  -7  14  12       10.51       22.98      8.84 o 
  -6  14  12        0.01       24.21     13.32 o 
  -5  14  12        9.30        6.78      5.57 o 
  -4  14  12       74.50      103.82     24.83 o 
  -3  14  12       59.81       61.30      9.22 o 
  -2  14  12        8.25       23.26     15.58 o 
  -1  14  12        8.96       21.28      6.14 o 
   0  14  12        1.83        5.66      5.92 o 
   1  14  12        0.42       -2.66      6.92 o 
   2  14  12       10.87       21.04      8.54 o 
   3  14  12        0.43        3.57      8.86 o 
   4  14  12        7.64        2.91      5.28 o 
   5  14  12       34.68       34.27      7.40 o 
  -6  15  12        7.39       26.09     26.43 o 
  -5  15  12       45.00      155.42     19.18 o 
  -4  15  12        9.29       24.27     21.29 o 
  -3  15  12        1.74       22.54     26.27 o 
  -2  15  12       72.26       94.62     10.60 o 
  -1  15  12       25.12       48.95     12.21 o 
   0  15  12        3.73       15.46     10.88 o 
   1  15  12        5.29       14.80     24.70 o 
   2  15  12        5.29       10.51      7.84 o 
   3  15  12        2.73        3.99      8.85 o 
   4  15  12        0.14        5.82     11.14 o 
  -4  16  12        0.26       88.26     13.71 o 
  -1  16  12       10.99      118.75     12.26 o 
   1  16  12        5.20       -6.45      6.45 o 
   2  16  12        2.05        1.95      8.20 o 
 -11   0  13       50.80       61.09     25.15 o 
  -9   0  13       67.45       75.85     12.93 o 
  -7   0  13        6.74        5.37      4.59 o 
  -5   0  13       54.45       60.58      6.88 o 
  -3   0  13     2053.21     1999.85     35.08 o 
  -1   0  13      657.25      659.79     14.55 o 
   1   0  13      108.85      104.37      6.47 o 
   3   0  13     1207.66     1154.50     17.86 o 
   5   0  13      188.56      179.51      6.79 o 
   7   0  13       45.69       52.97      6.14 o 
   9   0  13        4.71        9.78      6.60 o 
 -11   1  13       55.89       57.69     10.59 o 
 -10   1  13       22.54       32.60     10.78 o 
  -9   1  13        0.40       -1.07      3.10 o 
  -8   1  13       76.87       68.64      5.70 o 
  -7   1  13       18.28       19.64      3.76 o 
  -6   1  13       10.19       11.63      3.31 o 
  -5   1  13      103.04       94.78      5.68 o 
  -4   1  13       95.23      107.11      5.71 o 
  -3   1  13      579.11      569.44     11.42 o 
  -2   1  13       62.84       73.02      3.71 o 
  -1   1  13       48.29       52.88      2.83 o 
   0   1  13        8.56        4.72      1.59 o 
   1   1  13       34.55       41.67      2.90 o 
   2   1  13       30.15       25.28      2.56 o 
   3   1  13      197.12      209.25      5.10 o 
   4   1  13      132.58      134.30      4.16 o 
   5   1  13        0.42        4.29      1.66 o 
   6   1  13       88.05      102.63      4.40 o 
   7   1  13       17.68       16.11      3.45 o 
   8   1  13        1.40        0.86      3.68 o 
   9   1  13       33.44       43.93      5.70 o 
 -12   2  13        0.57        5.77      7.72 o 
 -11   2  13       11.21        9.51      5.05 o 
 -10   2  13        8.65       15.06      5.01 o 
  -9   2  13        9.74        3.07      4.07 o 
  -8   2  13        0.57        2.58      2.97 o 
  -7   2  13        4.53        1.10      2.97 o 
  -6   2  13      112.97      120.38      6.33 o 
  -5   2  13       20.12       24.80      3.83 o 
  -4   2  13      291.55      298.87      8.38 o 
  -3   2  13      106.27      107.46      5.61 o 
  -2   2  13      551.98      574.50      8.41 o 
  -1   2  13       62.56       58.01      2.93 o 
   0   2  13        0.00       -1.25      1.43 o 
   1   2  13      164.17      159.02      4.65 o 
   2   2  13      557.56      533.68      8.89 o 
   3   2  13      920.88      902.57     10.55 o 
   4   2  13       38.22       29.09      2.89 o 
   5   2  13       14.98       21.44      2.56 o 
   6   2  13      113.34      109.51      4.70 o 
   7   2  13        2.38        3.57      2.88 o 
   8   2  13        4.23        5.44      3.77 o 
   9   2  13       11.92       15.19      5.85 o 
 -12   3  13        3.91       28.96     26.62 o 
 -11   3  13        0.49        2.66      5.33 o 
 -10   3  13        6.95        5.33      4.31 o 
  -9   3  13       35.99       30.91      5.45 o 
  -8   3  13        5.51       -3.49      3.49 o 
  -7   3  13      238.85      222.75      9.36 o 
  -6   3  13       14.51       18.26      3.53 o 
  -5   3  13        5.90        6.15      2.98 o 
  -4   3  13       21.68       26.86      3.57 o 
  -3   3  13       50.97       54.17      4.37 o 
  -2   3  13      317.99      323.37      5.94 o 
  -1   3  13       95.11       99.65      3.53 o 
   0   3  13      369.40      332.51      6.14 o 
   1   3  13      124.33      116.11      4.36 o 
   2   3  13        0.23       -0.39      1.76 o 
   3   3  13      186.98      179.59      4.81 o 
   4   3  13       26.67       34.60      2.93 o 
   5   3  13        8.92       15.82      2.64 o 
   6   3  13       69.99       69.70      4.14 o 
   7   3  13       37.16       25.80      4.27 o 
   8   3  13        0.12        0.33      3.48 o 
   9   3  13        0.44       -3.39      3.39 o 
 -11   4  13        7.25       11.28      6.25 o 
 -10   4  13        4.15        2.13      4.16 o 
  -9   4  13       25.25       17.18      5.69 o 
  -8   4  13       12.77        9.94      4.25 o 
  -7   4  13       19.96       21.93      4.58 o 
  -6   4  13       11.73       11.02      4.00 o 
  -5   4  13      255.79      246.79     10.19 o 
  -4   4  13       12.76       12.23      5.26 o 
  -3   4  13       37.40       37.33      2.73 o 
  -2   4  13       51.60       66.54      3.25 o 
  -1   4  13       33.74       34.54      2.49 o 
   0   4  13        1.92        1.40      1.88 o 
   1   4  13        3.87        3.90      2.10 o 
   2   4  13      642.20      596.93      8.37 o 
   3   4  13       11.25       11.85      2.29 o 
   4   4  13      148.75      161.15      5.92 o 
   5   4  13       15.75       15.01      2.50 o 
   6   4  13        1.52        0.26      2.33 o 
   7   4  13        4.48        3.13      3.52 o 
   8   4  13        0.94        2.45      3.40 o 
   9   4  13        1.44       -0.43      4.01 o 
 -11   5  13        0.61       -1.29      6.09 o 
 -10   5  13       18.02       23.81      5.53 o 
  -9   5  13       40.35       39.39      5.99 o 
  -8   5  13        0.21        5.02      4.06 o 
  -7   5  13        3.38        7.98      3.93 o 
  -6   5  13        4.46        2.93      3.32 o 
  -5   5  13       50.00       41.29      5.23 o 
  -4   5  13      392.44      378.36     11.49 o 
  -3   5  13      319.99      331.63      9.36 o 
  -2   5  13       32.00       32.60      2.80 o 
  -1   5  13       18.77       26.17      3.52 o 
   0   5  13      560.16      524.95      8.04 o 
   1   5  13      493.56      518.27      7.64 o 
   2   5  13        0.08        0.24      1.78 o 
   3   5  13        0.01       -0.98      1.64 o 
   4   5  13       19.42       17.38      2.83 o 
   5   5  13        2.60        2.71      2.04 o 
   6   5  13       47.65       48.06      3.91 o 
   7   5  13       10.32        9.14      3.80 o 
   8   5  13       36.95       43.83      5.56 o 
   9   5  13        0.29       -1.95      5.12 o 
 -11   6  13        4.64       13.88      5.02 o 
 -10   6  13        8.52       10.31      4.49 o 
  -9   6  13        0.93       -1.85      3.90 o 
  -8   6  13        0.02       -3.58      3.58 o 
  -7   6  13        9.21        6.78      3.87 o 
  -6   6  13        0.68       -2.66      6.83 o 
  -5   6  13        4.68        0.14      3.37 o 
  -4   6  13      518.90      457.54     12.87 o 
  -3   6  13      455.19      406.91      9.65 o 
  -2   6  13      172.37      189.83      5.91 o 
  -1   6  13       31.16       40.17      3.38 o 
   0   6  13      236.76      219.86      5.81 o 
   1   6  13     1644.22     1644.09     16.11 o 
   2   6  13      313.21      322.44      6.69 o 
   3   6  13        0.76       -0.78      1.75 o 
   4   6  13       81.50       72.91      3.99 o 
   5   6  13        1.16       -1.55      1.55 o 
   6   6  13        5.55       13.01      3.71 o 
   7   6  13        3.11        3.30      3.68 o 
   8   6  13        0.70        0.59      3.88 o 
   9   6  13       16.29       15.72      5.21 o 
 -11   7  13        1.49       19.18      3.85 o 
 -10   7  13        0.00        8.22      4.16 o 
  -9   7  13       12.42       13.99      6.93 o 
  -8   7  13        0.56        3.14      3.67 o 
  -7   7  13        9.01        7.15      5.38 o 
  -6   7  13        7.50        4.83      4.34 o 
  -5   7  13        0.04       -0.91      3.04 o 
  -4   7  13       45.61       46.00      4.93 o 
  -3   7  13      483.46      442.14     17.81 o 
  -2   7  13      423.93      382.59      8.95 o 
  -1   7  13        0.27       -2.53      3.16 o 
   0   7  13        2.13        2.18      2.13 o 
   1   7  13      197.55      204.19      7.02 o 
   2   7  13       49.51       34.32      3.11 o 
   3   7  13        4.30        5.14      2.92 o 
   4   7  13        3.32       -0.79      3.28 o 
   5   7  13        0.01        5.48      1.92 o 
   6   7  13        4.31        6.53      3.49 o 
   7   7  13        9.67        1.35      3.57 o 
   8   7  13        0.27        3.79      3.93 o 
 -10   8  13       28.78       30.11      5.43 o 
  -9   8  13        1.83       -3.24      3.89 o 
  -8   8  13        1.09       -3.19      3.19 o 
  -7   8  13       13.85       20.15      4.68 o 
  -6   8  13        0.23        0.32      3.24 o 
  -5   8  13       65.19       60.40      5.56 o 
  -4   8  13        0.07       -2.81      3.03 o 
  -3   8  13       32.94       32.05      5.31 o 
  -2   8  13      436.72      446.51      9.83 o 
  -1   8  13       97.73       78.46      4.78 o 
   0   8  13      165.18      164.54      6.19 o 
   1   8  13      368.90      341.72     10.12 o 
   2   8  13      122.05      114.77      5.72 o 
   3   8  13      225.76      210.74     10.69 o 
   4   8  13        1.58        5.21      1.76 o 
   5   8  13        5.20        4.67      3.79 o 
   6   8  13        3.12        2.83      5.49 o 
   7   8  13        6.07        2.23      3.65 o 
   8   8  13       15.02       26.35      4.38 o 
 -10   9  13       23.55       22.00      5.69 o 
  -9   9  13       17.34       14.25      4.79 o 
  -8   9  13       13.97       13.73      4.75 o 
  -7   9  13       10.60        9.36      4.09 o 
  -6   9  13       48.93       54.19      6.15 o 
  -5   9  13       45.76       42.47      5.95 o 
  -4   9  13        4.34        5.13      3.84 o 
  -3   9  13      246.39      218.44     10.30 o 
  -2   9  13      390.17      368.14     10.86 o 
  -1   9  13      192.29      181.99      6.64 o 
   0   9  13       66.07       56.39      4.37 o 
   1   9  13       76.94       73.57      5.53 o 
   2   9  13       27.73       33.03      5.36 o 
   3   9  13        0.18        3.68      2.47 o 
   4   9  13        0.33        2.25      1.56 o 
   5   9  13       12.01        5.89      6.93 o 
   6   9  13       37.55       44.56      4.99 o 
   7   9  13        0.05       -3.31      4.62 o 
   8   9  13        0.02        3.28      3.70 o 
  -9  10  13        7.61        8.38      4.35 o 
  -8  10  13       73.14       86.57     12.58 o 
  -7  10  13        0.49        2.55      3.68 o 
  -6  10  13       51.00       48.88      6.34 o 
  -5  10  13        1.31        4.09      3.94 o 
  -4  10  13       19.47       15.99      4.73 o 
  -3  10  13       22.79       20.14      5.10 o 
  -2  10  13      207.69      197.69      7.81 o 
  -1  10  13        3.84        7.84      2.59 o 
   0  10  13       50.62       50.07      4.37 o 
   1  10  13       30.44       34.38      4.35 o 
   2  10  13      237.03      225.58      8.66 o 
   3  10  13       11.07       11.50      4.13 o 
   4  10  13       88.16      105.97      9.18 o 
   5  10  13        4.50        4.69      6.47 o 
   6  10  13       17.52       12.19      5.78 o 
   7  10  13        2.07       -0.36      4.85 o 
  -9  11  13        0.54       12.12      4.35 o 
  -8  11  13       16.15       15.95      5.10 o 
  -7  11  13        0.92        7.65      4.43 o 
  -6  11  13        4.42        5.54      5.92 o 
  -5  11  13       47.97       30.94     12.93 o 
  -4  11  13       27.66       40.74      6.26 o 
  -3  11  13        0.00       -2.14      3.35 o 
  -2  11  13        1.09        7.54      4.15 o 
  -1  11  13       35.64       32.81      3.91 o 
   0  11  13      128.82      129.42      7.57 o 
   1  11  13       42.37       49.09      5.08 o 
   2  11  13        8.06        7.53      4.46 o 
   3  11  13        0.16       -2.32      4.17 o 
   4  11  13       12.67        8.58      5.46 o 
   5  11  13        0.19       -5.69      5.69 o 
   6  11  13       12.10       10.90      5.67 o 
   7  11  13        2.13        4.83     12.27 o 
  -8  12  13        0.97       11.50      4.52 o 
  -7  12  13       13.09       18.72      5.92 o 
  -6  12  13        0.42        2.90      4.75 o 
  -5  12  13        4.25        2.38      4.40 o 
  -4  12  13        4.50        5.16      4.19 o 
  -3  12  13       20.95       18.85      5.34 o 
  -2  12  13       14.80       27.47      5.59 o 
  -1  12  13        1.29        5.67      2.62 o 
   0  12  13       15.20       20.24      3.91 o 
   1  12  13        1.88        1.10      1.80 o 
   2  12  13       27.45       33.02      6.40 o 
   3  12  13        2.63        3.86      4.82 o 
   4  12  13        1.12        3.89      6.69 o 
   5  12  13       12.02       12.28      5.93 o 
   6  12  13        0.03       15.18      9.75 o 
  -8  13  13        5.67       63.15     16.63 o 
  -7  13  13        8.90       18.99      6.02 o 
  -6  13  13       11.75       13.82      5.79 o 
  -5  13  13       22.83       25.21     13.29 o 
  -4  13  13        2.39        6.00      5.17 o 
  -3  13  13       19.27       26.91      5.79 o 
  -2  13  13        2.22        4.13      7.04 o 
  -1  13  13        0.02        3.94      5.93 o 
   0  13  13       13.70       16.66      4.95 o 
   1  13  13        2.34       11.51      5.15 o 
   2  13  13       20.18       15.84      6.11 o 
   3  13  13        1.05        3.49      5.36 o 
   4  13  13        8.19        7.73      5.78 o 
   5  13  13        0.03        9.17      5.88 o 
  -7  14  13        9.90       65.97     19.08 o 
  -6  14  13        2.48       43.70     15.68 o 
  -5  14  13        0.08        9.36      5.72 o 
  -4  14  13       24.15       32.36     11.48 o 
  -3  14  13       37.24      101.35     20.91 o 
  -2  14  13       15.05       14.08     13.51 o 
  -1  14  13       26.05       38.39     11.21 o 
   0  14  13        3.01        6.26      7.51 o 
   1  14  13        0.04        0.31      6.34 o 
   2  14  13        1.68        7.83      7.91 o 
   3  14  13        0.86        4.62      5.12 o 
   4  14  13        9.66       13.43      6.18 o 
  -5  15  13       20.51       84.93     18.95 o 
  -4  15  13       20.10       49.20     34.70 o 
  -3  15  13       10.90       76.31     15.79 o 
  -2  15  13        4.33       20.96     22.34 o 
  -1  15  13       71.59      108.26     17.80 o 
   0  15  13        4.00       57.90     12.65 o 
   1  15  13        0.13        3.23      8.13 o 
   2  15  13       13.57       22.07     11.24 o 
   3  15  13        7.97        4.66      7.38 o 
   0  16  13        1.94       56.80     10.33 o 
   1  16  13       26.07      109.87     50.09 o 
 -10   0  14       26.57       34.74     12.57 o 
  -8   0  14        0.03        0.34      4.46 o 
  -6   0  14       29.06       20.96      6.34 o 
  -4   0  14      158.31      157.22      9.72 o 
  -2   0  14       48.63       31.63      4.28 o 
   0   0  14     1778.76     1834.87     31.11 o 
   2   0  14      538.14      509.87     11.49 o 
   4   0  14      660.19      588.38     11.82 o 
   6   0  14        1.51        2.93      1.91 o 
   8   0  14       12.99       13.55      9.38 o 
 -11   1  14        3.97       17.07     12.01 o 
 -10   1  14       22.47       37.58     10.68 o 
  -9   1  14        2.64        8.52      3.71 o 
  -8   1  14        9.83       10.52      3.66 o 
  -7   1  14       19.24       12.97      3.75 o 
  -6   1  14        4.10        0.29      2.93 o 
  -5   1  14        4.15        5.31      2.90 o 
  -4   1  14        4.37        5.64      3.04 o 
  -3   1  14     1247.89     1173.03     17.97 o 
  -2   1  14        2.20        3.85      2.59 o 
  -1   1  14      348.30      307.93      5.86 o 
   0   1  14       57.75       72.76      3.80 o 
   1   1  14      829.12      804.69     11.23 o 
   2   1  14      229.94      224.30      7.24 o 
   3   1  14       27.82       22.95      2.64 o 
   4   1  14      481.26      446.44      7.55 o 
   5   1  14       37.97       37.82      2.89 o 
   6   1  14        2.98        1.99      1.44 o 
   7   1  14        1.49        0.62      2.99 o 
   8   1  14        0.02        1.04      3.55 o 
   9   1  14        4.21        7.64      4.38 o 
 -11   2  14        0.36       12.49      4.71 o 
 -10   2  14        0.31       -1.89      4.34 o 
  -9   2  14        5.41        1.94      4.19 o 
  -8   2  14       15.70       22.58      4.33 o 
  -7   2  14        0.08        1.96      2.75 o 
  -6   2  14        0.46        0.52      2.71 o 
  -5   2  14      702.62      684.83     13.55 o 
  -4   2  14       83.02       79.86      5.32 o 
  -3   2  14      103.47       88.84      5.51 o 
  -2   2  14      297.00      288.12      6.35 o 
  -1   2  14      172.50      169.08      4.63 o 
   0   2  14      161.45      144.55      4.65 o 
   1   2  14      568.24      574.38      9.46 o 
   2   2  14      364.39      315.66      7.27 o 
   3   2  14        1.50       -0.08      1.87 o 
   4   2  14      330.99      306.15      6.88 o 
   5   2  14        2.96        2.42      2.88 o 
   6   2  14       19.01       19.38      2.66 o 
   7   2  14        0.00        1.95      2.86 o 
   8   2  14        3.10        4.01      3.72 o 
   9   2  14       10.47       11.58      5.96 o 
 -11   3  14        3.92       17.07     13.05 o 
 -10   3  14        0.28        5.76      5.62 o 
  -9   3  14        0.13        8.60      4.46 o 
  -8   3  14      101.66      109.79      7.73 o 
  -7   3  14       87.20       89.32      6.92 o 
  -6   3  14      171.26      182.65      8.77 o 
  -5   3  14        2.39        2.62      2.80 o 
  -4   3  14       10.82        5.77      3.01 o 
  -3   3  14      161.93      178.46      5.75 o 
  -2   3  14       85.85       95.48      3.75 o 
  -1   3  14      799.10      764.63      9.85 o 
   0   3  14      757.77      721.25      9.72 o 
   1   3  14     1247.71     1209.45     15.40 o 
   2   3  14       21.42       27.50      3.07 o 
   3   3  14       32.19       43.92      3.18 o 
   4   3  14      169.34      162.38      5.62 o 
   5   3  14      150.60      150.98      5.64 o 
   6   3  14       17.29       24.55      3.38 o 
   7   3  14        2.04        3.45      3.57 o 
   8   3  14        1.36        5.26      3.71 o 
   9   3  14       10.29       11.91      4.80 o 
 -11   4  14        4.63        2.01      7.39 o 
 -10   4  14        0.92        0.36      4.39 o 
  -9   4  14       72.04       72.99      7.76 o 
  -8   4  14       35.33       26.43      5.11 o 
  -7   4  14       20.60       16.54      4.72 o 
  -6   4  14        0.27       -0.38      3.56 o 
  -5   4  14       25.04       21.46      4.44 o 
  -4   4  14        5.63       -0.44      3.41 o 
  -3   4  14      140.67      113.67      5.75 o 
  -2   4  14      398.83      409.78      6.96 o 
  -1   4  14        3.09        8.87      2.40 o 
   0   4  14      409.11      400.93      7.36 o 
   1   4  14     1424.41     1413.77     15.69 o 
   2   4  14       83.76       77.40      3.89 o 
   3   4  14       90.49       71.22      3.56 o 
   4   4  14       27.33       35.82      3.18 o 
   5   4  14        0.16        0.64      2.02 o 
   6   4  14        3.91        3.07      2.18 o 
   7   4  14       39.19       47.32      5.46 o 
   8   4  14       10.22       11.20      4.38 o 
   9   4  14        9.01        7.27      4.85 o 
 -11   5  14       19.65       38.86      6.10 o 
 -10   5  14        8.43       17.80      5.20 o 
  -9   5  14       32.86       34.16      5.78 o 
  -8   5  14        0.00        3.97      3.88 o 
  -7   5  14        0.09        4.15      3.92 o 
  -6   5  14      132.22      135.63      7.90 o 
  -5   5  14      236.48      231.12     12.08 o 
  -4   5  14       64.53       68.13      5.96 o 
  -3   5  14       88.67       98.30      5.43 o 
  -2   5  14       11.36        2.53      2.75 o 
  -1   5  14      112.33       95.73      5.59 o 
   0   5  14        5.17        9.95      3.94 o 
   1   5  14      129.05      117.34      4.43 o 
   2   5  14        9.33        2.31      1.91 o 
   3   5  14        0.12       -1.18      1.79 o 
   4   5  14      100.57      109.55      4.94 o 
   5   5  14       20.59       14.34      3.05 o 
   6   5  14        1.79        5.74      3.55 o 
   7   5  14       60.74       83.37      6.38 o 
   8   5  14        0.00        0.56      3.92 o 
   9   5  14        6.40        4.25      5.27 o 
 -11   6  14       10.63       16.57     10.57 o 
 -10   6  14        2.34        1.28      3.90 o 
  -9   6  14        2.07        2.84      4.20 o 
  -8   6  14       32.96       30.65      5.40 o 
  -7   6  14        0.21        1.85      3.90 o 
  -6   6  14        8.22        7.89      3.95 o 
  -5   6  14        5.24        2.05      3.39 o 
  -4   6  14      580.47      515.52     12.67 o 
  -3   6  14      145.28      143.05      7.27 o 
  -2   6  14       66.40       59.83      4.26 o 
  -1   6  14       86.72       87.65      5.43 o 
   0   6  14       47.16       48.11      3.46 o 
   1   6  14       54.31       48.29      3.91 o 
   2   6  14      237.55      212.15      5.97 o 
   3   6  14      213.15      197.33      6.14 o 
   4   6  14       28.16       27.04      3.80 o 
   5   6  14       22.73       18.66      2.53 o 
   6   6  14       12.57       11.89      3.94 o 
   7   6  14        0.58       -3.61      3.61 o 
   8   6  14        1.64        2.69      4.08 o 
 -10   7  14        2.47        2.56      4.68 o 
  -9   7  14        8.08       11.05      4.36 o 
  -8   7  14        3.93        5.39      4.02 o 
  -7   7  14        0.18        2.12      3.39 o 
  -6   7  14       64.85       65.92      7.56 o 
  -5   7  14        7.13        9.50      3.99 o 
  -4   7  14       67.85       53.30      5.40 o 
  -3   7  14      205.31      254.35     10.77 o 
  -2   7  14      707.83      650.54     11.97 o 
  -1   7  14       72.85       48.75      4.06 o 
   0   7  14        0.06       -1.92      1.92 o 
   1   7  14       35.01       31.61      3.83 o 
   2   7  14      302.82      291.58     12.42 o 
   3   7  14       26.25       29.56      3.32 o 
   4   7  14       21.38       10.31      3.18 o 
   5   7  14        0.00       -0.54      3.19 o 
   6   7  14        1.78        2.12      3.39 o 
   7   7  14        0.03        2.20      3.80 o 
   8   7  14        1.78       18.85      6.38 o 
 -10   8  14        3.15        8.21      3.96 o 
  -9   8  14        1.54       -2.00      3.64 o 
  -8   8  14        0.16        5.34      4.03 o 
  -7   8  14       32.09       24.49      4.95 o 
  -6   8  14       33.73       30.05      5.32 o 
  -5   8  14        0.02       -0.14      6.20 o 
  -4   8  14       25.66       19.00      4.92 o 
  -3   8  14      175.56      153.12      8.90 o 
  -2   8  14      354.44      334.76      9.94 o 
  -1   8  14        0.60        3.15      2.41 o 
   0   8  14       32.95       36.35      3.97 o 
   1   8  14       16.03       16.49      3.76 o 
   2   8  14       20.51       18.98      3.38 o 
   3   8  14        5.46        5.75      2.66 o 
   4   8  14        1.18        3.67      2.13 o 
   5   8  14        4.98        6.15      3.49 o 
   6   8  14       14.41        9.14      4.10 o 
   7   8  14        0.75        5.89      3.97 o 
   8   8  14        1.15        4.47      6.43 o 
 -10   9  14       11.96       22.12      8.84 o 
  -9   9  14        8.20        8.38      3.93 o 
  -8   9  14       34.13       46.55      8.78 o 
  -7   9  14        0.91       -1.32      3.71 o 
  -6   9  14       97.68      118.52      7.52 o 
  -5   9  14        2.85       -1.29      3.49 o 
  -4   9  14       74.82       65.83      7.97 o 
  -3   9  14       19.09       16.26      5.01 o 
  -2   9  14        2.89        4.80      2.57 o 
  -1   9  14        6.50        5.40      2.48 o 
   0   9  14       83.03       88.24      5.28 o 
   1   9  14       15.76       17.58      5.75 o 
   2   9  14       23.57       18.16      4.57 o 
   3   9  14       14.95       16.53      3.54 o 
   4   9  14        7.67       -4.22      4.89 o 
   5   9  14        7.31        8.21      6.55 o 
   6   9  14        3.19        6.28      5.37 o 
   7   9  14       14.06       14.70      4.86 o 
  -9  10  14        3.32        7.13      5.16 o 
  -8  10  14       23.03       26.59      5.60 o 
  -7  10  14        8.68       11.98      4.66 o 
  -6  10  14       27.56       18.38      5.25 o 
  -5  10  14       15.62       15.65      7.35 o 
  -4  10  14       23.89       15.15      5.01 o 
  -3  10  14        2.21        0.75      4.75 o 
  -2  10  14        6.55        6.88      4.26 o 
  -1  10  14       98.12       90.27      6.35 o 
   0  10  14      387.16      389.68     11.48 o 
   1  10  14        5.35        9.75      4.32 o 
   2  10  14       35.23       35.31      4.43 o 
   3  10  14        2.73        7.61      5.07 o 
   4  10  14        0.39        4.11      4.90 o 
   5  10  14        2.46        8.34      6.83 o 
   6  10  14       12.38        5.45      5.82 o 
   7  10  14       27.67       31.45      6.99 o 
  -9  11  14        0.04       59.98     15.97 o 
  -8  11  14        3.16        5.87      8.87 o 
  -7  11  14       16.68       21.04      5.37 o 
  -6  11  14      114.67      120.68     15.75 o 
  -5  11  14        1.89       -1.23      3.61 o 
  -4  11  14       79.46      108.44      8.43 o 
  -3  11  14        0.97        3.50      4.13 o 
  -2  11  14        2.61        2.81      3.98 o 
  -1  11  14       18.74       15.04      3.39 o 
   0  11  14      110.01      108.15      6.80 o 
   1  11  14       64.25       60.18      5.53 o 
   2  11  14       56.57       60.91      7.62 o 
   3  11  14        1.31        6.68      5.12 o 
   4  11  14       27.02       30.30      6.62 o 
   5  11  14       15.66        8.63      5.46 o 
   6  11  14        0.24       -7.09      8.22 o 
  -8  12  14        6.33       35.92     17.59 o 
  -7  12  14        4.78       10.77      4.81 o 
  -6  12  14        2.65       10.89      5.33 o 
  -5  12  14        4.77        5.75      5.35 o 
  -4  12  14       74.63       82.31      8.41 o 
  -3  12  14       23.72       29.34      6.27 o 
  -2  12  14        4.66        3.47      3.81 o 
  -1  12  14        0.39        1.68      2.65 o 
   0  12  14       23.83       22.67      4.07 o 
   1  12  14        3.68       -0.19      3.38 o 
   2  12  14       69.13       78.10      8.55 o 
   3  12  14       24.32       21.57      8.67 o 
   4  12  14        0.70       -1.52      5.15 o 
   5  12  14        6.83       11.58      9.34 o 
   6  12  14        1.13       14.70      6.18 o 
  -7  13  14        3.23        9.08     10.98 o 
  -6  13  14        1.00        6.93      5.48 o 
  -5  13  14        2.60       35.04     15.41 o 
  -4  13  14        7.66       11.70      5.76 o 
  -3  13  14       14.01       18.66      5.54 o 
  -2  13  14       60.56       54.45      7.20 o 
  -1  13  14       25.64       28.06      8.39 o 
   0  13  14        3.44       -0.66      3.07 o 
   1  13  14        1.24        2.89      4.82 o 
   2  13  14        2.90        0.52      7.03 o 
   3  13  14        0.64        5.44      5.52 o 
   4  13  14        4.25        9.63      5.93 o 
   5  13  14       25.54       15.75     10.59 o 
  -6  14  14        0.01        8.74     11.19 o 
  -5  14  14        4.60       12.06     15.14 o 
  -4  14  14        4.34        8.91     13.86 o 
  -3  14  14       20.22       25.00      9.08 o 
  -2  14  14       11.73       12.51      5.30 o 
  -1  14  14        0.51        7.23      6.74 o 
   0  14  14        1.01        0.15     12.11 o 
   1  14  14        4.62        3.90      5.23 o 
   2  14  14        7.04       10.76      5.68 o 
   3  14  14       46.74       47.42      7.97 o 
   4  14  14        5.22       10.64      5.95 o 
  -5  15  14        7.67       85.60     14.92 o 
  -4  15  14       11.09       72.36     15.65 o 
  -3  15  14        2.71       42.71     25.91 o 
  -2  15  14       21.85       50.64     18.79 o 
  -1  15  14       18.08       46.60     11.74 o 
   1  15  14        8.92        0.73      8.44 o 
   2  15  14        0.25        4.94     13.84 o 
  -2  16  14        6.34      166.71     14.45 o 
  -1  16  14       26.39      135.44     15.07 o 
   0  16  14       65.61      156.06     16.47 o 
 -11   0  15        5.28       16.88      8.36 o 
  -9   0  15        0.21       16.49      8.55 o 
  -7   0  15        1.96        7.75      4.96 o 
  -5   0  15        5.46        9.68      8.97 o 
  -3   0  15      675.28      658.93     18.68 o 
  -1   0  15     1024.38     1023.85     17.29 o 
   1   0  15      641.43      632.05     13.22 o 
   3   0  15       98.53      121.48      6.38 o 
   5   0  15       12.91        8.31      3.33 o 
   7   0  15        0.27        4.21      4.51 o 
   9   0  15       15.29       21.18      7.48 o 
 -11   1  15        6.90       19.96      9.17 o 
 -10   1  15        2.31        8.34      8.07 o 
  -9   1  15       12.92       20.56      4.90 o 
  -8   1  15        2.07        9.70      3.64 o 
  -7   1  15       29.40       29.45      4.59 o 
  -6   1  15       29.08       35.81      4.47 o 
  -5   1  15       40.92       43.39      4.52 o 
  -4   1  15      147.95      136.81      6.59 o 
  -3   1  15      181.97      176.73      7.34 o 
  -2   1  15      506.83      475.86      9.83 o 
  -1   1  15      641.94      633.09      8.64 o 
   0   1  15       56.80       62.72      4.30 o 
   1   1  15       86.33       82.29      4.45 o 
   2   1  15      738.29      689.36     10.85 o 
   3   1  15      153.74      172.34      5.82 o 
   4   1  15      119.22      100.90      4.22 o 
   5   1  15        4.41        1.52      2.00 o 
   6   1  15        0.13       -1.29      2.76 o 
   7   1  15        3.67        4.42      3.24 o 
   8   1  15       10.88        8.95      4.22 o 
   9   1  15        5.35        2.76      4.42 o 
 -11   2  15        2.02       10.55     10.01 o 
 -10   2  15        0.20        4.36      4.56 o 
  -9   2  15        3.07       11.64      4.70 o 
  -8   2  15        1.61       -2.23      5.21 o 
  -7   2  15       32.33       34.87      4.62 o 
  -6   2  15       19.24       23.61      4.10 o 
  -5   2  15      335.64      327.02      9.56 o 
  -4   2  15      214.19      228.75      8.66 o 
  -3   2  15      201.19      185.10      6.87 o 
  -2   2  15       30.49       33.01      3.24 o 
  -1   2  15      770.35      774.20     10.22 o 
   0   2  15        0.94        0.25      2.25 o 
   1   2  15      121.91      119.70      5.03 o 
   2   2  15      491.14      504.22      9.27 o 
   3   2  15      240.45      225.53      6.40 o 
   4   2  15        2.49        4.25      2.15 o 
   5   2  15       67.26       61.30      3.96 o 
   6   2  15       22.59       24.80      3.97 o 
   7   2  15        3.95        3.37      3.52 o 
   8   2  15        4.33        0.75      3.89 o 
   9   2  15        4.10        3.38      4.38 o 
 -11   3  15        0.61       11.48     14.07 o 
 -10   3  15        0.77       -1.00      5.99 o 
  -9   3  15        1.83        4.15      4.42 o 
  -8   3  15       23.93       25.16      5.36 o 
  -7   3  15      264.17      244.98     10.40 o 
  -6   3  15        4.83        2.23      4.07 o 
  -5   3  15       24.41       24.85      4.67 o 
  -4   3  15        3.57        1.76      2.82 o 
  -3   3  15      172.17      175.83      6.07 o 
  -2   3  15      110.47      111.98      4.64 o 
  -1   3  15     1192.49     1150.44     13.92 o 
   0   3  15       18.36       18.57      2.79 o 
   1   3  15        4.34        5.83      2.60 o 
   2   3  15       64.14       61.34      3.91 o 
   3   3  15      178.83      168.62      6.21 o 
   4   3  15        0.53        1.22      2.16 o 
   5   3  15      102.49      110.23      5.65 o 
   6   3  15       12.40       23.15      4.49 o 
   7   3  15        6.35        9.36      4.28 o 
   8   3  15        1.73       -1.52      4.02 o 
 -11   4  15        2.29       22.70     16.77 o 
 -10   4  15        0.19        4.21      4.46 o 
  -9   4  15        6.99        6.58      4.61 o 
  -8   4  15        0.13        6.30      4.58 o 
  -7   4  15       30.26       41.02      7.31 o 
  -6   4  15       51.44       38.70      8.74 o 
  -5   4  15      108.94      103.61      7.12 o 
  -4   4  15      344.88      358.37     11.59 o 
  -3   4  15      158.46      137.16      7.77 o 
  -2   4  15        4.80        7.83      2.42 o 
  -1   4  15      290.71      300.51      7.52 o 
   0   4  15      142.98      162.82      5.49 o 
   1   4  15       55.25       50.39      3.78 o 
   2   4  15      208.83      162.76      5.22 o 
   3   4  15      190.07      189.34      5.68 o 
   4   4  15       25.09       21.62      2.88 o 
   5   4  15        7.18        3.54      2.13 o 
   6   4  15        0.74        5.15      3.59 o 
   7   4  15       10.50       19.94      4.76 o 
   8   4  15        3.67        8.11      4.36 o 
 -11   5  15        0.00       13.94     15.27 o 
 -10   5  15        4.62        9.70     14.66 o 
  -9   5  15       16.63       28.34      5.87 o 
  -8   5  15        0.27        4.05      4.21 o 
  -7   5  15        0.62       -3.32      3.32 o 
  -6   5  15       10.93        3.99      3.85 o 
  -5   5  15      208.71      186.40      8.98 o 
  -4   5  15      171.60      137.16      7.18 o 
  -3   5  15       47.41       43.77      5.00 o 
  -2   5  15        0.16       -2.06      2.06 o 
  -1   5  15      130.56      127.04      5.24 o 
   0   5  15       33.20       47.39      3.63 o 
   1   5  15      128.30      119.05      5.01 o 
   2   5  15       15.90        6.53      2.23 o 
   3   5  15       24.18       24.45      3.26 o 
   4   5  15        0.29       -0.18      2.19 o 
   5   5  15        0.03       -1.63      3.03 o 
   6   5  15       10.17        9.34      3.90 o 
   7   5  15        7.70        5.10      4.05 o 
   8   5  15        0.14       -1.94      5.31 o 
 -11   6  15        2.06       97.84     16.95 o 
 -10   6  15        0.01       15.89      6.45 o 
  -9   6  15        0.01        6.64      4.68 o 
  -8   6  15        1.59       -0.13      5.20 o 
  -7   6  15        9.61        4.78      5.25 o 
  -6   6  15       36.97       32.14      5.52 o 
  -5   6  15       56.86       55.29     12.56 o 
  -4   6  15      513.56      498.03     16.48 o 
  -3   6  15      427.50      355.53     12.62 o 
  -2   6  15      210.45      195.57      6.87 o 
  -1   6  15      197.80      139.35      6.56 o 
   0   6  15      351.65      300.46      7.56 o 
   1   6  15      282.08      276.06      8.27 o 
   2   6  15        1.45        1.58      2.51 o 
   3   6  15       61.73       77.74      6.62 o 
   4   6  15       35.37       39.51      3.76 o 
   5   6  15        6.97       11.44      4.18 o 
   6   6  15        0.49       -3.47      3.47 o 
   7   6  15       17.25       20.09      4.97 o 
   8   6  15        4.57       10.48      5.47 o 
 -10   7  15        4.69        8.96      4.42 o 
  -9   7  15        0.39       -2.63      3.82 o 
  -8   7  15        0.67        3.41      4.08 o 
  -7   7  15       11.38        4.55      4.18 o 
  -6   7  15        0.02        6.05      4.44 o 
  -5   7  15      190.14      176.71      8.43 o 
  -4   7  15      607.92      584.68     14.04 o 
  -3   7  15       29.75       47.17      8.12 o 
  -2   7  15        3.23        3.23      2.41 o 
  -1   7  15        0.01       -2.36      2.36 o 
   0   7  15       58.22       56.75      4.52 o 
   1   7  15       17.07       21.48      5.06 o 
   2   7  15        6.48        3.56      2.90 o 
   3   7  15       70.66       66.30      5.75 o 
   4   7  15       10.50        4.29      3.54 o 
   5   7  15        0.34        4.10      3.61 o 
   6   7  15        9.72        9.74      4.25 o 
   7   7  15        0.01       -2.62      3.65 o 
   8   7  15        8.13       22.53      7.45 o 
 -10   8  15       27.93       49.84      5.86 o 
  -9   8  15        2.31        1.79      4.20 o 
  -8   8  15        8.32        7.46      4.37 o 
  -7   8  15        0.72       -1.81      3.68 o 
  -6   8  15        9.46       18.00      4.31 o 
  -5   8  15       13.64       11.35      9.50 o 
  -4   8  15      194.24      180.31      9.78 o 
  -3   8  15       16.04       14.90      4.48 o 
  -2   8  15       19.76       17.08      4.74 o 
  -1   8  15       10.09       13.94      3.10 o 
   0   8  15       73.89       57.04      5.27 o 
   1   8  15       62.28       61.89      5.51 o 
   2   8  15       28.51       24.71      6.07 o 
   3   8  15       10.82        6.25      3.54 o 
   4   8  15        3.48        4.24      6.53 o 
   5   8  15       65.93       57.90      6.40 o 
   6   8  15        4.93       11.78      4.36 o 
   7   8  15        0.00        5.29      6.31 o 
  -9   9  15        0.09        0.48      3.83 o 
  -8   9  15        6.69       11.25      4.68 o 
  -7   9  15        3.53        5.94      6.90 o 
  -6   9  15       17.86       21.33      5.49 o 
  -5   9  15       31.03       24.30      5.51 o 
  -4   9  15        7.31        9.85      4.35 o 
  -3   9  15        0.12        3.98      3.94 o 
  -2   9  15        0.18        0.18      3.49 o 
  -1   9  15       11.15       14.58      3.85 o 
   0   9  15       10.86        7.48      3.29 o 
   1   9  15        0.05        1.25      3.07 o 
   2   9  15       53.94       47.51      4.87 o 
   3   9  15       36.52       49.24      7.35 o 
   4   9  15        1.57       -4.55      4.55 o 
   5   9  15        1.04       13.77      7.44 o 
   6   9  15        7.35       -5.22      8.53 o 
   7   9  15       12.88        8.43      6.36 o 
  -9  10  15       16.98       38.54      5.88 o 
  -8  10  15       23.27       36.34      7.23 o 
  -7  10  15       10.48        7.78      4.49 o 
  -6  10  15       32.24       43.79      6.69 o 
  -5  10  15        2.30        8.32      4.59 o 
  -4  10  15       31.01       29.90      5.99 o 
  -3  10  15        7.73       17.11      6.72 o 
  -2  10  15       23.27       17.01      5.20 o 
  -1  10  15        6.45        5.16      4.08 o 
   0  10  15      137.33      136.40      8.16 o 
   1  10  15       33.93       28.63      4.53 o 
   2  10  15       36.37       46.76      5.37 o 
   3  10  15        2.39       -2.33      4.72 o 
   4  10  15        8.86       17.85      7.40 o 
   5  10  15        0.30       -4.82      4.82 o 
   6  10  15       24.48       30.84      9.84 o 
  -8  11  15        0.48        5.63      4.30 o 
  -7  11  15        1.61        4.39      4.57 o 
  -6  11  15        0.79        3.24      4.35 o 
  -5  11  15       32.07       35.00      8.52 o 
  -4  11  15       19.38       30.53      6.05 o 
  -3  11  15        2.71       -1.55      6.00 o 
  -2  11  15       82.43       99.26      8.35 o 
  -1  11  15       16.55       11.84      5.85 o 
   0  11  15       71.34       98.14      6.84 o 
   1  11  15       11.03       14.09      3.57 o 
   2  11  15        0.00        0.19      4.67 o 
   3  11  15        9.69        6.11      5.68 o 
   4  11  15       16.14        9.86      6.48 o 
   5  11  15        0.28       15.30      5.91 o 
   6  11  15        2.22        3.98      5.69 o 
  -8  12  15       14.67       63.99     17.82 o 
  -7  12  15        2.10       37.74     14.99 o 
  -6  12  15        9.92        8.69      5.58 o 
  -5  12  15       22.28       30.57      6.49 o 
  -4  12  15        6.42        9.23      5.02 o 
  -3  12  15       26.78       37.82      6.36 o 
  -2  12  15        2.33       -0.06      9.72 o 
  -1  12  15       17.37       15.29      8.06 o 
   0  12  15       93.14       98.93      6.72 o 
   1  12  15        4.14       15.15      5.91 o 
   2  12  15        3.17        5.62      6.31 o 
   3  12  15       29.03       52.93      8.10 o 
   4  12  15        5.20        5.57      5.97 o 
   5  12  15        0.30        4.38      5.85 o 
  -7  13  15        5.03       38.68     15.30 o 
  -6  13  15        5.11       12.01      5.18 o 
  -5  13  15        2.19       30.30     15.12 o 
  -4  13  15        3.80        4.64     10.92 o 
  -3  13  15      108.00      110.65      9.45 o 
  -2  13  15       22.69       23.58      8.92 o 
  -1  13  15       22.94       23.88      8.28 o 
   0  13  15        0.08        4.24     13.15 o 
   1  13  15        0.34       -1.20      4.98 o 
   2  13  15        3.16       11.18      6.62 o 
   3  13  15       26.36       33.02      7.27 o 
   4  13  15        4.37        5.52      5.66 o 
  -6  14  15        3.35       22.90      9.64 o 
  -5  14  15        0.11       15.15     23.00 o 
  -4  14  15       20.32       45.15     16.15 o 
  -3  14  15       18.13       27.92      7.49 o 
  -2  14  15       37.03       58.94      9.62 o 
  -1  14  15        0.13        8.32     13.50 o 
   0  14  15        9.44       21.76     19.38 o 
   1  14  15        9.06       19.25      6.33 o 
   2  14  15        8.52       10.23     11.77 o 
   3  14  15       68.03       92.65     10.37 o 
  -4  15  15       30.92      111.51     18.66 o 
  -3  15  15        1.20       67.29     13.64 o 
  -2  15  15       21.83       49.41     11.03 o 
  -1  15  15       46.43       83.49     15.95 o 
   0  15  15       12.11       49.78     11.15 o 
   1  15  15       37.51       56.68     10.54 o 
   2  15  15       15.02       24.88     12.54 o 
 -10   0  16       38.55      165.32     13.80 o 
  -8   0  16        5.52        8.65      5.59 o 
  -6   0  16        4.58       -2.66      3.75 o 
  -4   0  16      307.59      315.17     13.41 o 
  -2   0  16        0.63       -3.25      4.66 o 
   0   0  16      111.86      120.21      8.63 o 
   2   0  16     1163.43     1013.63     22.71 o 
   4   0  16       19.48       13.53      3.68 o 
   6   0  16        1.54       -5.61      5.61 o 
   8   0  16        1.64        0.76      4.83 o 
 -11   1  16        0.40       -0.74      7.99 o 
 -10   1  16        3.63       13.95      8.91 o 
  -9   1  16        6.36        7.32      4.81 o 
  -8   1  16        6.25       10.03      3.84 o 
  -7   1  16        0.86       -1.67      3.21 o 
  -6   1  16       15.82       12.63      3.61 o 
  -5   1  16      117.45      115.39      6.41 o 
  -4   1  16       19.23       28.53      4.11 o 
  -3   1  16       37.72       31.23      4.20 o 
  -2   1  16      650.60      652.73     11.73 o 
  -1   1  16     1967.43     1930.45     18.12 o 
   0   1  16        2.23       -2.02      2.02 o 
   1   1  16      748.82      710.16     11.18 o 
   2   1  16      124.44      109.35      5.04 o 
   3   1  16       94.04       91.14      4.72 o 
   4   1  16        8.68        7.17      2.44 o 
   5   1  16        0.14        1.99      2.38 o 
   6   1  16        0.10       -1.47      2.90 o 
   7   1  16       10.61       11.45      3.90 o 
   8   1  16        2.05       -3.23      3.84 o 
 -11   2  16        1.36        1.44      8.18 o 
 -10   2  16        8.14       11.97      4.84 o 
  -9   2  16        4.66        8.65      4.50 o 
  -8   2  16        1.17        9.30      4.63 o 
  -7   2  16        3.47        2.51      4.07 o 
  -6   2  16       13.93       19.39      3.94 o 
  -5   2  16      287.59      271.18      9.00 o 
  -4   2  16       11.74        7.46      3.08 o 
  -3   2  16       63.92       63.32      4.85 o 
  -2   2  16       18.85       19.20      3.85 o 
  -1   2  16      326.05      336.93      7.70 o 
   0   2  16      770.68      705.85     12.57 o 
   1   2  16      128.05      131.36      5.33 o 
   2   2  16      278.91      256.41      7.06 o 
   3   2  16        1.65        0.90      2.13 o 
   4   2  16        2.81        5.57      2.48 o 
   5   2  16        1.16        0.14      1.78 o 
   6   2  16        0.76        0.18      3.13 o 
   7   2  16        0.57       -0.43      3.36 o 
   8   2  16        0.78        1.42      4.26 o 
 -11   3  16        1.12       29.67     17.81 o 
 -10   3  16        0.05        0.94      4.44 o 
  -9   3  16        0.61        1.38      5.32 o 
  -8   3  16       52.69       51.18      6.59 o 
  -7   3  16        1.10       -0.67      3.79 o 
  -6   3  16       59.94       52.99      6.15 o 
  -5   3  16      344.54      342.56     11.65 o 
  -4   3  16       18.77       19.90      4.65 o 
  -3   3  16        1.18        1.21      2.85 o 
  -2   3  16      115.65      122.60      5.79 o 
  -1   3  16       13.43       13.79      2.86 o 
   0   3  16        2.11        4.77      2.67 o 
   1   3  16       25.49       23.09      3.05 o 
   2   3  16      347.54      314.24      7.56 o 
   3   3  16        0.08       -1.57      1.57 o 
   4   3  16       11.69        6.11      2.27 o 
   5   3  16       43.93       39.93      3.97 o 
   6   3  16        2.51        1.51      2.24 o 
   7   3  16       37.83       38.52      5.53 o 
   8   3  16        0.28       -1.42      3.77 o 
 -11   4  16        3.03        9.25     11.91 o 
 -10   4  16        1.20        2.70      4.40 o 
  -9   4  16        1.18        4.42      4.51 o 
  -8   4  16        0.00        3.12      4.12 o 
  -7   4  16      144.57      154.58      9.80 o 
  -6   4  16      647.64      600.12     15.82 o 
  -5   4  16      228.17      215.95      9.78 o 
  -4   4  16       13.42       16.06      4.00 o 
  -3   4  16      132.42      116.27      6.90 o 
  -2   4  16      214.87      219.48      9.27 o 
  -1   4  16      488.92      500.72      9.75 o 
   0   4  16     1053.43      995.81     16.78 o 
   1   4  16        6.29        4.44      2.67 o 
   2   4  16        3.77        3.14      2.27 o 
   3   4  16       22.75       28.03      3.20 o 
   4   4  16        1.71       -1.01      1.78 o 
   5   4  16       55.70       49.83      5.26 o 
   6   4  16       16.45       23.17      5.47 o 
   7   4  16       56.52       65.85      6.71 o 
   8   4  16        0.05       11.58      4.32 o 
 -10   5  16        3.62       14.69      5.40 o 
  -9   5  16       54.40       51.03     13.60 o 
  -8   5  16        1.63        2.06      4.41 o 
  -7   5  16        1.58        1.49      3.69 o 
  -6   5  16       14.61       16.40      4.74 o 
  -5   5  16        2.32       -0.56      3.69 o 
  -4   5  16      437.73      421.72     11.74 o 
  -3   5  16      177.91      158.25     13.09 o 
  -2   5  16      107.64      105.22     10.16 o 
  -1   5  16       21.21       17.38      3.13 o 
   0   5  16       34.57       28.36      3.79 o 
   1   5  16      176.15      149.70      5.65 o 
   2   5  16       15.60        8.18      2.48 o 
   3   5  16        0.04       -0.26      2.89 o 
   4   5  16       15.08       11.76      2.79 o 
   5   5  16        1.83        0.85      3.59 o 
   6   5  16        3.65        1.18      3.83 o 
   7   5  16        5.35       -1.21      4.15 o 
   8   5  16       17.29       18.30      4.95 o 
 -10   6  16       10.22        9.35      9.23 o 
  -9   6  16        0.03        0.08      4.25 o 
  -8   6  16       20.65       30.71     11.38 o 
  -7   6  16        3.24        2.97      4.17 o 
  -6   6  16        0.22        3.32      3.99 o 
  -5   6  16       56.11       67.25      6.08 o 
  -4   6  16       78.49       71.10      6.17 o 
  -3   6  16        6.61        8.73      4.42 o 
  -2   6  16        4.33        9.49      4.11 o 
  -1   6  16      170.37      164.88      6.73 o 
   0   6  16       17.96       19.19      3.91 o 
   1   6  16       52.48       42.99      4.77 o 
   2   6  16        0.06        3.02      2.54 o 
   3   6  16       10.51        6.07      4.50 o 
   4   6  16        2.11        1.02      1.92 o 
   5   6  16       24.96       16.40      4.97 o 
   6   6  16        4.10        2.53      4.05 o 
   7   6  16        2.52        6.90      4.66 o 
 -10   7  16        6.35       15.99      4.78 o 
  -9   7  16        0.22        1.80      4.10 o 
  -8   7  16       13.35       20.66      8.39 o 
  -7   7  16        1.48       -0.09      4.01 o 
  -6   7  16       27.29       18.62      4.87 o 
  -5   7  16       15.91       22.18      4.83 o 
  -4   7  16       16.76       17.98      7.81 o 
  -3   7  16       26.04       31.73      5.86 o 
  -2   7  16       67.40       56.55      6.75 o 
  -1   7  16      153.09      134.30      9.42 o 
   0   7  16        7.83        4.69      2.66 o 
   1   7  16       85.94       80.97      5.98 o 
   2   7  16       24.24       15.11      3.93 o 
   3   7  16       70.35       65.40      5.98 o 
   4   7  16        0.34       -3.40      3.40 o 
   5   7  16        0.81       -0.65      3.65 o 
   6   7  16        1.91        5.08      4.12 o 
   7   7  16        2.85       12.09      6.99 o 
 -10   8  16       27.21       39.75     10.22 o 
  -9   8  16        6.95       10.17      5.82 o 
  -8   8  16        1.10        5.46      4.59 o 
  -7   8  16        0.18        4.84      3.95 o 
  -6   8  16       58.72       58.39      6.12 o 
  -5   8  16        3.07        5.34      4.11 o 
  -4   8  16        3.96       11.64      4.74 o 
  -3   8  16       30.80       29.78      6.27 o 
  -2   8  16        6.87        2.80      4.11 o 
  -1   8  16       26.31       17.61      4.22 o 
   0   8  16        4.73        5.29      3.70 o 
   1   8  16        0.92        1.56      2.54 o 
   2   8  16       52.08       63.86      8.37 o 
   3   8  16        7.28        4.85      2.16 o 
   4   8  16        4.71       -0.75      6.57 o 
   5   8  16        4.00        4.84      5.38 o 
   6   8  16        9.54       19.63      9.10 o 
   7   8  16       20.27       28.02      6.83 o 
  -9   9  16        6.74       10.81      6.99 o 
  -8   9  16       35.89       35.77      6.90 o 
  -7   9  16        2.72       -0.59      3.92 o 
  -6   9  16       30.19       31.10     10.01 o 
  -5   9  16       25.66       21.22      5.18 o 
  -4   9  16       21.26       14.30      4.98 o 
  -3   9  16        0.12        0.91      3.90 o 
  -2   9  16        0.21        2.44      4.08 o 
  -1   9  16       15.34       20.31      5.39 o 
   0   9  16      151.69      143.09     13.02 o 
   1   9  16        3.53        6.15      2.75 o 
   2   9  16        0.38        2.47      3.93 o 
   3   9  16        4.04       -6.70      6.70 o 
   4   9  16        8.41        6.86      5.81 o 
   5   9  16        0.01       -4.71      4.71 o 
   6   9  16       16.43       29.35      6.79 o 
  -9  10  16        2.14       11.43      4.49 o 
  -8  10  16        0.27        3.29      8.90 o 
  -7  10  16       16.77       20.88      5.16 o 
  -6  10  16       16.30       25.78      6.11 o 
  -5  10  16       65.77       72.75      7.90 o 
  -4  10  16       15.78        9.05      4.52 o 
  -3  10  16        8.97        7.43      4.35 o 
  -2  10  16       17.45       17.14      5.36 o 
  -1  10  16        3.04       -2.59     10.14 o 
   0  10  16       17.79       12.05      4.64 o 
   1  10  16       19.73       23.47      4.39 o 
   2  10  16        6.39        0.26      6.02 o 
   3  10  16       19.56       29.57      6.88 o 
   4  10  16        0.55        0.97      5.28 o 
   5  10  16        2.96        3.08      5.09 o 
   6  10  16        0.01        6.72      5.71 o 
  -8  11  16        3.88       11.30      4.38 o 
  -7  11  16        2.25        7.03      5.05 o 
  -6  11  16        9.67       16.10      5.36 o 
  -5  11  16       14.11        8.81      4.80 o 
  -4  11  16        8.65        3.86      6.30 o 
  -3  11  16        0.17       -3.78      8.53 o 
  -2  11  16        0.28        9.09      6.04 o 
  -1  11  16        0.58        5.56      8.23 o 
   0  11  16       41.11       38.95      5.20 o 
   1  11  16        0.45        1.74      4.95 o 
   2  11  16        6.84        3.73      5.73 o 
   3  11  16       23.86       47.19     10.82 o 
   4  11  16        8.89       24.60     10.39 o 
   5  11  16        1.02        2.34      8.71 o 
  -7  12  16        0.92        8.45      5.36 o 
  -6  12  16       12.72       26.67      6.62 o 
  -5  12  16       22.13       34.75      7.59 o 
  -4  12  16        3.73        9.63      5.00 o 
  -3  12  16       14.04       17.55     10.55 o 
  -2  12  16       41.88       51.74      7.35 o 
  -1  12  16        2.96        5.41     10.59 o 
   0  12  16       23.70       32.79      5.68 o 
   1  12  16       18.87       19.18      6.24 o 
   2  12  16       31.24       43.09      7.91 o 
   3  12  16       14.33       29.05      7.18 o 
   4  12  16        4.65       -3.95      9.18 o 
  -6  13  16        0.13       29.61     12.73 o 
  -5  13  16        0.01       22.37     13.15 o 
  -4  13  16       21.72       37.69      8.39 o 
  -3  13  16        0.01        0.98      5.75 o 
  -2  13  16       85.92      124.35     11.59 o 
  -1  13  16       15.17       16.71      8.53 o 
   0  13  16        8.54       12.44      9.80 o 
   1  13  16       45.47       63.43      8.50 o 
   2  13  16        4.82       10.98      9.31 o 
   3  13  16        8.36        9.24      6.12 o 
  -5  14  16        2.66       46.13     14.30 o 
  -4  14  16        0.12       27.03     15.16 o 
  -3  14  16       16.55       22.15     15.88 o 
  -2  14  16       48.56       73.16     22.86 o 
  -1  14  16        0.11       10.08     12.60 o 
   0  14  16        0.32        3.17     21.92 o 
   1  14  16        0.00       -2.94      8.32 o 
   2  14  16        5.08       11.27      6.30 o 
  -3  15  16        0.85       93.98     14.77 o 
  -2  15  16       14.59       67.25     14.17 o 
  -1  15  16       12.45       46.07     10.17 o 
 -11   0  17        7.15       15.77      7.63 o 
  -9   0  17        0.74       23.70     20.55 o 
  -7   0  17       20.01       34.24      7.36 o 
  -5   0  17       31.89       31.78      6.18 o 
  -3   0  17     1640.51     1586.58     27.85 o 
  -1   0  17      463.49      451.13     19.81 o 
   1   0  17      118.63      136.91      9.33 o 
   3   0  17        2.77       -0.78      2.25 o 
   5   0  17        7.94        0.62      5.07 o 
   7   0  17       63.33       74.87      9.00 o 
 -11   1  17        1.10        4.03      9.56 o 
 -10   1  17        5.89       22.32     11.54 o 
  -9   1  17        0.14       10.23     13.13 o 
  -8   1  17        3.31        4.53      6.96 o 
  -7   1  17        1.13       10.19      3.79 o 
  -6   1  17       73.31       75.90      6.28 o 
  -5   1  17       14.27       12.51      3.71 o 
  -4   1  17       13.05       15.08      3.59 o 
  -3   1  17     1430.13     1392.02     18.19 o 
  -2   1  17       76.53       80.55      5.06 o 
  -1   1  17        7.22       12.40      5.37 o 
   0   1  17       53.23       50.53      4.40 o 
   1   1  17        0.63        2.80      2.52 o 
   2   1  17        2.36        4.20      2.73 o 
   3   1  17      152.76      143.07      5.72 o 
   4   1  17       13.12       12.35      3.04 o 
   5   1  17        3.84       -0.16      3.42 o 
   6   1  17        4.99        3.92      3.75 o 
   7   1  17        0.12        4.58      3.83 o 
   8   1  17        0.41       -0.02      4.36 o 
 -11   2  17        0.62       28.57     10.31 o 
 -10   2  17       10.67       15.32      9.96 o 
  -9   2  17        0.03        3.93      6.64 o 
  -8   2  17       37.00       44.29      9.36 o 
  -7   2  17        7.69       15.03      4.85 o 
  -6   2  17       19.15       23.62      5.02 o 
  -5   2  17        3.20        5.38      3.13 o 
  -4   2  17       22.05       33.31      4.22 o 
  -3   2  17      212.61      217.65      7.67 o 
  -2   2  17      450.11      451.01      9.88 o 
  -1   2  17        0.53        0.57      2.48 o 
   0   2  17      189.85      178.87      8.21 o 
   1   2  17      236.96      251.65      7.10 o 
   2   2  17      154.61      153.50      5.85 o 
   3   2  17       31.97       29.47      3.54 o 
   4   2  17        9.85       10.98      2.97 o 
   5   2  17        3.51       -1.57      3.25 o 
   6   2  17        3.58        5.16      3.73 o 
   7   2  17       15.92       16.12      4.45 o 
   8   2  17        0.50        1.41      4.08 o 
 -10   3  17        0.27        0.02     10.07 o 
  -9   3  17        0.13        1.53      4.57 o 
  -8   3  17       56.60       56.94      6.93 o 
  -7   3  17      120.11      118.31      8.25 o 
  -6   3  17       34.14       39.78      5.87 o 
  -5   3  17      157.91      147.39      8.51 o 
  -4   3  17       19.30       19.68      4.17 o 
  -3   3  17        4.19        6.07      3.61 o 
  -2   3  17        0.13       -1.43      3.19 o 
  -1   3  17       29.96       30.20      3.71 o 
   0   3  17      373.14      372.88     11.07 o 
   1   3  17      124.56      146.05      6.29 o 
   2   3  17        3.56       -1.83      1.97 o 
   3   3  17       72.20       75.28      5.05 o 
   4   3  17        6.21        3.87      2.96 o 
   5   3  17       36.24       38.18      5.03 o 
   6   3  17       21.58       24.81      5.03 o 
   7   3  17        4.79       -3.36      4.11 o 
   8   3  17        1.91        4.51      5.47 o 
 -10   4  17        0.06        9.07      6.19 o 
  -9   4  17        2.51        6.13      4.82 o 
  -8   4  17        0.90        6.45      5.18 o 
  -7   4  17      156.80      147.70     10.03 o 
  -6   4  17      203.27      207.09     11.35 o 
  -5   4  17       17.26       16.15      4.65 o 
  -4   4  17       20.25       20.55      4.37 o 
  -3   4  17        0.06       -1.26      3.11 o 
  -2   4  17        4.30        1.11      3.69 o 
  -1   4  17      475.94      454.75     10.66 o 
   0   4  17      109.77      128.33      6.47 o 
   1   4  17        0.88       -1.01      2.55 o 
   2   4  17        0.01       -1.81      2.03 o 
   3   4  17        0.38       -0.68      1.92 o 
   4   4  17       18.46       20.90      3.40 o 
   5   4  17        2.67        3.07      3.87 o 
   6   4  17        7.96       16.44      4.73 o 
   7   4  17        0.76        2.03      4.23 o 
 -10   5  17        0.40        6.89     10.92 o 
  -9   5  17       22.36       15.81      6.54 o 
  -8   5  17        4.64        7.52      5.04 o 
  -7   5  17        1.59        2.31      4.21 o 
  -6   5  17      225.80      234.70     10.68 o 
  -5   5  17        4.54       15.94      4.28 o 
  -4   5  17       70.23       66.14      5.98 o 
  -3   5  17        0.25       -3.87      4.62 o 
  -2   5  17      117.02      111.34      9.46 o 
  -1   5  17       65.20       71.14      5.55 o 
   0   5  17       20.80       20.35      3.70 o 
   1   5  17       12.99        8.81      4.43 o 
   2   5  17       41.44       38.04      4.67 o 
   3   5  17       79.80       77.76      5.12 o 
   4   5  17        2.49       -1.50      3.87 o 
   5   5  17        9.49        5.93      3.67 o 
   6   5  17        2.29        6.71      4.40 o 
   7   5  17        7.49       -4.82      8.76 o 
 -10   6  17        0.30       45.03     37.64 o 
  -9   6  17       18.22       13.46      6.13 o 
  -8   6  17        5.29        5.46      4.45 o 
  -7   6  17       10.71       12.39      4.72 o 
  -6   6  17        1.21       -3.08      3.60 o 
  -5   6  17        5.50       10.11      4.00 o 
  -4   6  17        6.43        7.20      4.17 o 
  -3   6  17       25.46       13.29      4.55 o 
  -2   6  17       77.55       63.41      6.12 o 
  -1   6  17       20.74       14.78      3.52 o 
   0   6  17       35.65       30.43      5.08 o 
   1   6  17       81.22       79.88      6.12 o 
   2   6  17        0.23       -2.52      3.40 o 
   3   6  17      143.58      140.04      6.88 o 
   4   6  17        0.73       -0.35      4.05 o 
   5   6  17       62.84       78.68      6.80 o 
   6   6  17        1.17       -3.86      3.86 o 
   7   6  17        2.47       -2.90      5.90 o 
 -10   7  17        0.08       64.16     45.54 o 
  -9   7  17        0.00        9.38      4.35 o 
  -8   7  17        0.37        0.00      4.00 o 
  -7   7  17        2.12       -0.63      4.34 o 
  -6   7  17        0.78        0.79      3.99 o 
  -5   7  17       40.91       35.57      6.22 o 
  -4   7  17        8.07        3.75      5.50 o 
  -3   7  17        0.42        0.74      4.05 o 
  -2   7  17       16.47       24.72      5.54 o 
  -1   7  17       34.64       36.79      4.92 o 
   0   7  17       17.20       15.54      3.84 o 
   1   7  17       13.21       11.60      6.93 o 
   2   7  17        1.18        0.00      3.77 o 
   3   7  17       11.28       10.23      5.13 o 
   4   7  17        0.14       -5.06      5.06 o 
   5   7  17       48.09       62.91      6.68 o 
   6   7  17        0.72        6.63      4.37 o 
   7   7  17        0.23       15.93      8.08 o 
  -9   8  17        4.26       10.40     11.02 o 
  -8   8  17        0.02        5.63      5.79 o 
  -7   8  17        0.31        1.81      4.21 o 
  -6   8  17        0.01        3.10      4.11 o 
  -5   8  17        9.60       10.33      4.82 o 
  -4   8  17       17.40        9.65      4.77 o 
  -3   8  17       20.59       11.30      4.92 o 
  -2   8  17       33.89       17.01      5.29 o 
  -1   8  17       80.07       71.94      7.90 o 
   0   8  17       12.05       10.26      3.84 o 
   1   8  17      198.04      211.73     10.94 o 
   2   8  17        7.17        5.16      6.00 o 
   3   8  17       17.84       25.89      8.59 o 
   4   8  17        0.45        0.94      4.89 o 
   5   8  17       31.50       42.25      7.59 o 
   6   8  17        1.86       -4.04      5.58 o 
  -9   9  17        4.46       14.94     11.42 o 
  -8   9  17        0.38       13.39      8.84 o 
  -7   9  17       46.45       42.77      7.06 o 
  -6   9  17        2.77        2.85      4.40 o 
  -5   9  17        4.25        4.51      4.72 o 
  -4   9  17        0.98        1.11      4.00 o 
  -3   9  17       14.95       16.41      5.16 o 
  -2   9  17       12.20       11.59      5.07 o 
  -1   9  17        3.97       -3.49      6.65 o 
   0   9  17        0.40        4.14      3.42 o 
   1   9  17        0.12        0.38      2.69 o 
   2   9  17        2.35        5.67      7.41 o 
   3   9  17        3.08       -4.33      4.67 o 
   4   9  17        0.00       -2.95      5.48 o 
   5   9  17       12.56       26.00      7.34 o 
   6   9  17        2.41        7.23      5.79 o 
  -8  10  17       11.97       22.75      8.15 o 
  -7  10  17        5.24       12.77      5.94 o 
  -6  10  17       15.33       11.20      5.27 o 
  -5  10  17       45.42       44.74      7.22 o 
  -4  10  17        0.59        2.55      3.93 o 
  -3  10  17        0.64        2.50      4.18 o 
  -2  10  17        5.85        7.35      4.49 o 
  -1  10  17       10.38       15.75      8.30 o 
   0  10  17       12.70       11.45      3.74 o 
   1  10  17       79.33       89.91      8.32 o 
   2  10  17        0.00       -1.70      8.13 o 
   3  10  17        5.52        6.97      8.75 o 
   4  10  17       15.91        0.62      6.10 o 
   5  10  17        0.43       -2.80      5.41 o 
  -7  11  17        8.46        4.81      8.71 o 
  -6  11  17        0.92        7.80      4.76 o 
  -5  11  17       13.05       17.09      5.80 o 
  -4  11  17        0.90        3.12      4.30 o 
  -3  11  17        9.19        7.48      4.80 o 
  -2  11  17        2.63        5.05      4.55 o 
  -1  11  17       10.65        8.54      9.71 o 
   0  11  17       11.31        9.64      4.20 o 
   1  11  17      135.74      190.45     12.49 o 
   2  11  17        0.79       -0.17      6.81 o 
   3  11  17       12.52       26.60      7.08 o 
   4  11  17        0.01        4.11      5.88 o 
   5  11  17        7.41        0.08      9.41 o 
  -7  12  17        9.50       12.19     11.54 o 
  -6  12  17       26.87       26.71      9.66 o 
  -5  12  17        1.18       -2.24      8.79 o 
  -4  12  17       10.40        7.87      4.92 o 
  -3  12  17        4.98       15.04      5.67 o 
  -2  12  17      114.01      101.85      9.39 o 
  -1  12  17       36.15       38.94     10.29 o 
   0  12  17       21.91       31.99     11.47 o 
   1  12  17       18.55       25.99      7.15 o 
   2  12  17        0.30       -0.37      7.88 o 
   3  12  17        0.55       -5.82      5.82 o 
   4  12  17       23.68       44.21      8.20 o 
  -6  13  17        0.00       64.13     14.42 o 
  -5  13  17        0.09       20.77     12.83 o 
  -4  13  17      113.73      159.23     18.43 o 
  -3  13  17        8.07       10.01      5.50 o 
  -2  13  17        0.28        9.14      8.14 o 
  -1  13  17        8.79        4.65     11.03 o 
   0  13  17        0.80        4.59     14.73 o 
   1  13  17       41.97       48.04      8.36 o 
   2  13  17        1.55        8.95      5.97 o 
   3  13  17        0.47       10.38      6.31 o 
  -4  14  17       24.31       51.90     21.00 o 
  -3  14  17        8.51       39.47      7.88 o 
  -2  14  17       94.35       80.91     18.47 o 
  -1  14  17        3.66       12.63     18.21 o 
   0  14  17        2.26        8.17     22.70 o 
   1  14  17        0.00        2.82     11.44 o 
 -10   0  18        1.83        7.20      8.60 o 
  -8   0  18        2.59        7.15      7.69 o 
  -6   0  18        9.64        9.89      6.58 o 
  -4   0  18        0.15        3.24      7.72 o 
  -2   0  18      346.24      336.21     12.90 o 
   0   0  18       39.08       27.68     11.94 o 
   2   0  18        0.59        1.29      4.72 o 
   4   0  18        9.91       15.52      3.59 o 
   6   0  18       25.42       37.21      7.33 o 
 -10   1  18       25.36       25.98      6.74 o 
  -9   1  18       29.18       45.15     18.48 o 
  -8   1  18        9.19       21.22      7.43 o 
  -7   1  18        2.17        3.64      4.85 o 
  -6   1  18       20.86       21.74      4.17 o 
  -5   1  18        9.30       13.02      3.83 o 
  -4   1  18      435.39      421.86     11.52 o 
  -3   1  18      140.78      150.48      6.47 o 
  -2   1  18      270.85      258.08     10.56 o 
  -1   1  18       79.71       83.93      7.63 o 
   0   1  18       64.03       59.37      4.75 o 
   1   1  18       65.29       53.36      4.22 o 
   2   1  18       30.51       21.76      3.59 o 
   3   1  18       15.77       13.12      3.09 o 
   4   1  18        0.14        0.13      2.07 o 
   5   1  18        8.72        6.49      3.83 o 
   6   1  18        0.33       -2.61      3.62 o 
   7   1  18        0.46        3.03      3.99 o 
 -10   2  18        1.96        4.70      8.64 o 
  -9   2  18        1.29       10.74      5.89 o 
  -8   2  18      166.38      163.25     20.37 o 
  -7   2  18       23.81       20.69      5.06 o 
  -6   2  18        8.35       10.27      4.53 o 
  -5   2  18      199.32      209.82      9.84 o 
  -4   2  18        7.19        9.05      3.17 o 
  -3   2  18       70.91       73.49      4.95 o 
  -2   2  18      103.08      105.12      6.47 o 
  -1   2  18       61.91       57.91      6.94 o 
   0   2  18      183.69      168.58      6.80 o 
   1   2  18       63.97       61.31      4.83 o 
   2   2  18       23.33       16.52      3.18 o 
   3   2  18       18.67       18.25      3.00 o 
   4   2  18       43.70       57.02      4.45 o 
   5   2  18        1.95       -0.39      3.58 o 
   6   2  18        0.12       -1.30      3.50 o 
   7   2  18       21.09       30.57      5.95 o 
 -10   3  18        0.00       16.48      5.52 o 
  -9   3  18        7.76       13.84      5.38 o 
  -8   3  18        4.40       12.03      5.05 o 
  -7   3  18        0.27        4.90      4.31 o 
  -6   3  18      334.32      317.98     12.13 o 
  -5   3  18        1.79        6.84      4.41 o 
  -4   3  18       72.97       86.21      6.51 o 
  -3   3  18        6.78        8.85      4.17 o 
  -2   3  18      111.71      118.99      6.60 o 
  -1   3  18       30.76       34.67      6.18 o 
   0   3  18      409.70      352.39     10.93 o 
   1   3  18        3.67        0.46      2.56 o 
   2   3  18        0.00       -2.32      2.32 o 
   3   3  18        0.46       -1.07      1.98 o 
   4   3  18        3.47        0.02      2.96 o 
   5   3  18       43.95       59.72      6.43 o 
   6   3  18       29.06       37.38      6.09 o 
   7   3  18        0.10       -1.30      4.32 o 
 -10   4  18        3.04       33.89     22.67 o 
  -9   4  18        0.55       12.96      5.24 o 
  -8   4  18       55.68       72.31      7.77 o 
  -7   4  18        0.03       -0.54      4.08 o 
  -6   4  18        0.04        3.48      4.34 o 
  -5   4  18        5.91        6.85      4.28 o 
  -4   4  18       39.25       35.95      6.28 o 
  -3   4  18       68.46       61.31      6.02 o 
  -2   4  18      119.17      116.77      7.54 o 
  -1   4  18       30.77       30.31      7.02 o 
   0   4  18       11.32       10.33      2.63 o 
   1   4  18       15.41        9.71      3.18 o 
   2   4  18        9.21        6.77      2.82 o 
   3   4  18        6.60        3.87      3.14 o 
   4   4  18        0.17        1.22      4.10 o 
   5   4  18        6.38        8.81      4.63 o 
   6   4  18        0.58       -0.11      4.24 o 
   7   4  18        1.32        1.65      4.36 o 
 -10   5  18        0.86       18.12     14.21 o 
  -9   5  18       27.54       28.23      6.10 o 
  -8   5  18       15.33        6.78      7.97 o 
  -7   5  18       16.92       18.21      5.33 o 
  -6   5  18       64.88       67.65      9.02 o 
  -5   5  18       14.40       22.11      4.61 o 
  -4   5  18        5.46        6.21      4.37 o 
  -3   5  18       24.90       16.68      4.71 o 
  -2   5  18        9.66       14.13      5.23 o 
  -1   5  18       57.13       52.38      7.80 o 
   0   5  18       97.79       85.47      6.38 o 
   1   5  18      282.81      257.52      9.85 o 
   2   5  18        0.06        0.40      3.07 o 
   3   5  18       33.00       25.26      5.68 o 
   4   5  18        0.38        0.48      4.15 o 
   5   5  18        9.56       14.23      5.13 o 
   6   5  18        1.90       -4.80      4.80 o 
   7   5  18        2.88       18.43      7.99 o 
 -10   6  18        1.80       25.65     17.41 o 
  -9   6  18       20.04       24.01      7.20 o 
  -8   6  18        6.00       18.09      5.38 o 
  -7   6  18        0.71        4.61      4.64 o 
  -6   6  18       17.05       14.92      4.80 o 
  -5   6  18       33.26       37.54      6.34 o 
  -4   6  18        0.01        1.33      3.86 o 
  -3   6  18       13.41       13.16      7.56 o 
  -2   6  18       52.47       52.44      6.05 o 
  -1   6  18       28.41       21.12      8.57 o 
   0   6  18        6.99        8.54      4.90 o 
   1   6  18       41.72       38.44      5.13 o 
   2   6  18        0.33        1.12      3.34 o 
   3   6  18       16.36       12.63      5.91 o 
   4   6  18        0.00       -4.54      4.54 o 
   5   6  18       28.97       34.53      6.22 o 
   6   6  18        7.54        8.09      4.56 o 
  -9   7  18        2.04       11.76      5.22 o 
  -8   7  18        0.16        2.83      5.52 o 
  -7   7  18        0.59        6.57      4.63 o 
  -6   7  18        0.84       -2.23      4.03 o 
  -5   7  18        6.99        8.27      4.43 o 
  -4   7  18       29.05       22.56      7.99 o 
  -3   7  18        1.89        7.57      4.55 o 
  -2   7  18        1.60       -0.71      3.98 o 
  -1   7  18       29.26       34.29      9.47 o 
   0   7  18       12.32       13.36      3.77 o 
   1   7  18       28.21       31.39      4.81 o 
   2   7  18        2.23        4.12      2.84 o 
   3   7  18        0.01       -4.44      4.72 o 
   4   7  18       21.44       64.30     20.25 o 
   5   7  18       16.59       28.31      7.01 o 
   6   7  18        3.52        1.78      5.30 o 
  -9   8  18        1.07       10.85      7.42 o 
  -8   8  18        1.86       10.54      4.52 o 
  -7   8  18       12.86       12.40      6.03 o 
  -6   8  18       15.70       11.68      5.33 o 
  -5   8  18        5.55        1.45      4.32 o 
  -4   8  18        6.51       12.96      6.69 o 
  -3   8  18        0.16       -3.15      3.63 o 
  -2   8  18        6.15       11.88      6.30 o 
  -1   8  18        4.46        1.25      7.14 o 
   0   8  18        4.62        1.99      3.41 o 
   1   8  18        4.06        5.63      5.08 o 
   2   8  18        4.41        6.09      5.25 o 
   3   8  18        0.03       -1.32      5.00 o 
   4   8  18        0.40       -7.35      7.35 o 
   5   8  18        8.10        6.19      6.09 o 
   6   8  18       70.31       95.41     10.23 o 
  -8   9  18        0.38       10.49      4.88 o 
  -7   9  18        2.92        4.64      4.75 o 
  -6   9  18        0.00       10.16      5.03 o 
  -5   9  18        2.23        9.64      5.15 o 
  -4   9  18        0.35        3.36      4.54 o 
  -3   9  18       32.50       40.49      7.38 o 
  -2   9  18       38.69       41.99      8.34 o 
  -1   9  18       23.55       23.45     10.73 o 
   0   9  18        1.68        4.56      6.70 o 
   1   9  18        1.56        7.94      6.18 o 
   2   9  18        0.42       10.56      8.84 o 
   3   9  18       49.70       69.89      8.80 o 
   4   9  18        0.70       -3.80      4.87 o 
   5   9  18        1.76        6.91      6.28 o 
  -8  10  18        1.08       15.85      6.71 o 
  -7  10  18        1.21        3.25     11.41 o 
  -6  10  18        4.31        9.64      5.50 o 
  -5  10  18        0.22        4.89      4.75 o 
  -4  10  18       16.23       23.81      6.59 o 
  -3  10  18        1.43       10.79      4.66 o 
  -2  10  18        6.89       14.92      5.19 o 
  -1  10  18       28.16       30.16     12.64 o 
   0  10  18        0.17        2.23     16.01 o 
   1  10  18       18.38       18.76      6.84 o 
   2  10  18        1.60        5.68      7.19 o 
   3  10  18       28.99       21.10      9.16 o 
   4  10  18        3.30       -5.05      5.05 o 
   5  10  18       14.91       29.19      7.62 o 
  -7  11  18        2.16       12.65      6.95 o 
  -6  11  18        9.69       18.01      6.13 o 
  -5  11  18        3.88        3.96     12.09 o 
  -4  11  18        5.71        1.14      8.70 o 
  -3  11  18        8.74        9.80      5.05 o 
  -2  11  18        5.03        2.50      6.50 o 
  -1  11  18      121.80      125.36     13.87 o 
   0  11  18        0.50        2.74      8.12 o 
   1  11  18        6.64       10.46     10.37 o 
   2  11  18       20.59       23.14      7.21 o 
   3  11  18        7.71       12.53      6.57 o 
   4  11  18        8.28       11.46      6.78 o 
  -6  12  18       11.72       24.10      8.01 o 
  -5  12  18        1.90        5.99     10.21 o 
  -4  12  18       71.59      101.49      9.75 o 
  -3  12  18        8.46       21.74      5.94 o 
  -2  12  18       35.07       55.06     11.19 o 
  -1  12  18        1.63       -3.94      7.36 o 
   0  12  18        3.45        1.18      9.67 o 
   1  12  18       12.40       16.35      9.05 o 
   2  12  18        1.11       -5.10      5.10 o 
   3  12  18        0.09        6.94      6.20 o 
  -5  13  18        0.61       25.02     12.69 o 
  -4  13  18       12.72       26.75     28.59 o 
  -3  13  18       11.48       11.01      7.34 o 
  -2  13  18        5.21       16.69     15.88 o 
  -1  13  18        4.12        9.17     15.34 o 
   0  13  18        3.45       10.16     15.91 o 
   1  13  18       22.05       22.64     15.45 o 
   2  13  18        4.43       17.93      7.04 o 
  -2  14  18        6.16       22.33     29.49 o 
  -1  14  18        0.26       16.33     19.14 o 
  -9   0  19       11.91       15.18      9.50 o 
  -7   0  19       61.17      102.65     28.98 o 
  -5   0  19        0.48        3.43      7.68 o 
  -3   0  19      222.90      217.18     10.53 o 
  -1   0  19       82.73       75.28     13.91 o 
   1   0  19        0.56        2.23     14.85 o 
   3   0  19        1.80        2.83      5.32 o 
   5   0  19       12.91        9.71      6.50 o 
   7   0  19        7.33       13.49      6.60 o 
 -10   1  19        4.45        5.13      5.18 o 
  -9   1  19        3.10       -3.30      5.28 o 
  -8   1  19        6.22       18.53     17.01 o 
  -7   1  19        1.57       13.65      7.19 o 
  -6   1  19       11.66       23.98      5.11 o 
  -5   1  19       74.61       74.51     11.94 o 
  -4   1  19       84.87      101.59      5.90 o 
  -3   1  19        2.72        2.22      3.45 o 
  -2   1  19       31.43       32.27      5.84 o 
  -1   1  19       35.39       39.18      6.70 o 
   0   1  19        6.14        5.88      5.57 o 
   1   1  19        9.92        7.98      3.04 o 
   2   1  19       10.12       10.22      3.04 o 
   3   1  19        0.31        1.98      2.83 o 
   4   1  19       27.39       41.35      5.03 o 
   5   1  19       20.44       20.40      4.74 o 
   6   1  19        4.04        1.67      4.05 o 
   7   1  19       19.90       26.86      5.30 o 
  -9   2  19        1.09       15.78     13.13 o 
  -8   2  19      130.98      141.30      9.39 o 
  -7   2  19        7.20       17.42      6.32 o 
  -6   2  19        0.44        1.15      3.85 o 
  -5   2  19       56.20       58.75      6.51 o 
  -4   2  19       91.92      105.19      7.05 o 
  -3   2  19       13.96       12.46      4.83 o 
  -2   2  19        5.39        6.97      4.73 o 
  -1   2  19        6.77       -0.97      5.23 o 
   0   2  19       77.19       71.22      6.09 o 
   1   2  19       28.75       31.49      4.14 o 
   2   2  19        1.18        1.17      3.42 o 
   3   2  19        0.00        0.47      2.39 o 
   4   2  19       48.47       52.56      5.90 o 
   5   2  19       23.99       25.56      5.62 o 
   6   2  19       17.36       20.94      5.84 o 
   7   2  19       17.38       21.78      5.84 o 
 -10   3  19        0.15        6.22     12.30 o 
  -9   3  19        3.34       11.74      5.09 o 
  -8   3  19       13.41       37.02      8.86 o 
  -7   3  19        8.07       23.34     10.77 o 
  -6   3  19       36.24       47.66      6.42 o 
  -5   3  19       31.58       19.38      5.32 o 
  -4   3  19       98.01      102.14      7.07 o 
  -3   3  19        1.58       -0.13      3.92 o 
  -2   3  19      123.83      124.39      7.92 o 
  -1   3  19      140.30      119.88      8.76 o 
   0   3  19       18.53       20.59      4.18 o 
   1   3  19       39.44       38.45      4.45 o 
   2   3  19        1.56        0.65      4.21 o 
   3   3  19       26.20       28.27      4.49 o 
   4   3  19        0.41        1.30      4.70 o 
   5   3  19        7.04        6.97      4.81 o 
   6   3  19        2.26        7.71      4.98 o 
   7   3  19        3.65       -0.38      4.58 o 
  -9   4  19        2.32        8.40     19.68 o 
  -8   4  19        5.77        5.34      5.58 o 
  -7   4  19       18.76       27.41      5.79 o 
  -6   4  19        9.69       15.79      5.01 o 
  -5   4  19        6.42        8.09      4.04 o 
  -4   4  19        0.11        3.44      4.31 o 
  -3   4  19        9.66       13.17      4.36 o 
  -2   4  19        1.25       -2.76      4.32 o 
  -1   4  19       62.61       63.08      8.54 o 
   0   4  19      179.82      185.82     15.75 o 
   1   4  19        2.07       -1.63      3.68 o 
   2   4  19        3.09       -1.10      3.09 o 
   3   4  19        0.09       -1.22      4.66 o 
   4   4  19        0.33       -3.09      4.29 o 
   5   4  19        9.45       13.87      5.30 o 
   6   4  19        4.85        1.01      4.85 o 
  -9   5  19        0.74        9.49      9.69 o 
  -8   5  19        0.80        3.99      6.20 o 
  -7   5  19       54.75       61.04     16.05 o 
  -6   5  19        4.32        9.80      4.30 o 
  -5   5  19        0.44       -0.04      4.16 o 
  -4   5  19        0.00        5.67      4.27 o 
  -3   5  19        2.68        3.54      3.81 o 
  -2   5  19      113.91      126.40      9.02 o 
  -1   5  19       75.54       63.34     10.79 o 
   0   5  19       19.42       19.19      4.20 o 
   1   5  19       22.15       20.17      3.95 o 
   2   5  19        8.97        4.61      3.64 o 
   3   5  19        4.06        7.43      6.05 o 
   4   5  19       11.40        7.64      5.87 o 
   5   5  19        2.38       -4.75      4.75 o 
   6   5  19        0.00        0.51      4.53 o 
  -9   6  19       20.14       34.03     12.58 o 
  -8   6  19        3.59       12.43      5.35 o 
  -7   6  19        8.44        8.43      7.44 o 
  -6   6  19        2.80        4.32      4.74 o 
  -5   6  19        0.09       -1.55      4.04 o 
  -4   6  19       14.92       16.59      5.00 o 
  -3   6  19       81.98       76.65      7.88 o 
  -2   6  19       91.11       92.04      7.44 o 
  -1   6  19       53.62       49.66     10.49 o 
   0   6  19        2.15       -0.34      6.18 o 
   1   6  19       12.05       11.84      3.91 o 
   2   6  19        1.62        2.53      4.29 o 
   3   6  19        0.00       -2.62      5.33 o 
   4   6  19       55.49       82.29      9.55 o 
   5   6  19       21.66       19.27      6.61 o 
   6   6  19        0.19       -3.61      4.79 o 
  -9   7  19        7.45       16.83     10.33 o 
  -8   7  19        1.98        9.05      4.51 o 
  -7   7  19        0.03       -3.04      5.81 o 
  -6   7  19        0.03        2.38      4.42 o 
  -5   7  19       42.65       45.02      7.04 o 
  -4   7  19       26.34       29.99      7.12 o 
  -3   7  19        3.15       10.98      4.87 o 
  -2   7  19        0.02        1.41     13.66 o 
  -1   7  19       18.68       16.05     11.57 o 
   0   7  19        0.37        4.41      3.19 o 
   1   7  19       35.43       56.77      5.93 o 
   2   7  19        9.92        6.11      5.45 o 
   3   7  19        9.01        2.69      5.36 o 
   4   7  19        9.25        4.65      6.09 o 
   5   7  19        2.28        4.57      8.66 o 
  -8   8  19        0.65       10.53      4.76 o 
  -7   8  19       28.84       36.87      7.09 o 
  -6   8  19        7.90       12.04      5.46 o 
  -5   8  19        2.49        1.33      4.66 o 
  -4   8  19        0.03        4.71      4.71 o 
  -3   8  19        2.33       11.10      5.10 o 
  -2   8  19        8.63       17.98     10.52 o 
  -1   8  19       79.23       98.39     12.96 o 
   0   8  19       20.52       24.34      9.69 o 
   1   8  19        9.10       11.90      3.78 o 
   2   8  19        0.52       -4.47      4.47 o 
   3   8  19       26.19       21.20      6.57 o 
   4   8  19        8.92        4.76      6.00 o 
   5   8  19        0.00       -0.58      5.59 o 
  -8   9  19        0.00       12.53      4.85 o 
  -7   9  19        8.00        8.71      6.29 o 
  -6   9  19        3.13        5.16      8.13 o 
  -5   9  19        5.42       11.30      6.64 o 
  -4   9  19       11.09       13.76      5.68 o 
  -3   9  19        0.92        1.86      4.32 o 
  -2   9  19       13.07       24.47      8.67 o 
  -1   9  19       45.82       58.07     11.25 o 
   0   9  19       33.01       42.62     10.33 o 
   1   9  19        5.55       -4.86      4.86 o 
   2   9  19        0.61        9.64      6.02 o 
   3   9  19       33.41       36.98      7.81 o 
   4   9  19       16.48       14.16      6.82 o 
  -7  10  19        5.24       11.15     14.09 o 
  -6  10  19        0.19        5.29      5.53 o 
  -5  10  19        2.10        7.85      5.21 o 
  -4  10  19       33.28       47.77      9.35 o 
  -3  10  19       16.30       18.12      5.74 o 
  -2  10  19        1.74       13.41      8.14 o 
  -1  10  19       40.86       39.25     18.75 o 
   0  10  19       10.32       15.49      9.51 o 
   1  10  19        5.16        6.32      6.95 o 
   2  10  19        6.31       10.07      6.33 o 
   3  10  19        3.06        2.37      8.72 o 
   4  10  19        0.09        6.76      7.78 o 
  -6  11  19       40.96       55.99      8.32 o 
  -5  11  19        5.17       12.47      5.71 o 
  -4  11  19       21.43       31.13     10.78 o 
  -3  11  19        0.72        9.75      4.87 o 
  -2  11  19        0.06       -3.18      7.06 o 
  -1  11  19       64.88       72.24     12.14 o 
   0  11  19        0.27        2.68      8.65 o 
   1  11  19        9.76        5.05      9.15 o 
   2  11  19        0.77       -3.21      7.25 o 
   3  11  19        0.79       -5.90      5.90 o 
  -5  12  19       53.14       86.64     23.70 o 
  -4  12  19       65.68       87.65     12.13 o 
  -3  12  19       13.49       17.92     13.34 o 
  -2  12  19        1.74       10.75     10.80 o 
  -1  12  19        5.10       16.98      8.53 o 
   0  12  19        0.68        2.50      7.96 o 
   1  12  19       61.97       83.78     13.46 o 
   2  12  19        0.00        8.11      6.45 o 
  -3  13  19       58.25       88.28     13.12 o 
  -2  13  19       10.75       10.27     16.17 o 
  -1  13  19        3.05       12.39     19.31 o 
   0  13  19        0.28       -0.03     25.78 o 
 -10   0  20       83.85      106.92     14.36 o 
  -8   0  20       30.76       23.47      9.61 o 
  -6   0  20        4.79        4.45      7.31 o 
  -4   0  20      289.38      289.80     12.56 o 
  -2   0  20        9.05        7.59      7.78 o 
   0   0  20       21.36        6.32      8.36 o 
   2   0  20      202.76      225.59     12.09 o 
   4   0  20        0.21        3.52      5.70 o 
   6   0  20        1.28       -7.07      7.07 o 
 -10   1  20        9.16       13.47      5.94 o 
  -9   1  20        5.65       16.72      7.59 o 
  -8   1  20       55.74       42.53      7.88 o 
  -7   1  20       22.95       41.55     17.14 o 
  -6   1  20       31.68       44.22     11.19 o 
  -5   1  20      105.59      132.21     13.16 o 
  -4   1  20       36.59       44.89      4.50 o 
  -3   1  20       14.01       18.77      4.33 o 
  -2   1  20       19.36       11.70      5.18 o 
  -1   1  20        2.43        9.40      5.68 o 
   0   1  20        3.42       11.00      5.93 o 
   1   1  20        5.71        7.63      5.72 o 
   2   1  20        1.39       -3.59      3.97 o 
   3   1  20        8.91       11.92      3.07 o 
   4   1  20       35.93       44.09      5.56 o 
   5   1  20        0.18        3.56      4.21 o 
   6   1  20        9.71        7.34      4.54 o 
 -10   2  20       19.27       23.92      6.67 o 
  -9   2  20       24.36       28.37      6.95 o 
  -8   2  20        0.58       12.56      5.98 o 
  -7   2  20        2.08        7.71      7.55 o 
  -6   2  20        9.41       17.15      4.75 o 
  -5   2  20        1.82        8.56      4.48 o 
  -4   2  20        5.73        7.76      4.22 o 
  -3   2  20        4.51        5.94      4.14 o 
  -2   2  20       11.43       14.63      5.21 o 
  -1   2  20       16.05       15.34      6.04 o 
   0   2  20       47.72       46.84      7.10 o 
   1   2  20       15.50       14.52      4.23 o 
   2   2  20        0.00       -2.62      2.92 o 
   3   2  20        0.04        0.67      2.78 o 
   4   2  20        3.38       -3.62      4.73 o 
   5   2  20       20.45       15.78      4.61 o 
   6   2  20        8.82       19.99      5.98 o 
  -9   3  20        0.29       10.97      7.43 o 
  -8   3  20       49.87       54.77     15.36 o 
  -7   3  20        3.88        5.79      7.91 o 
  -6   3  20        9.14       21.92      5.49 o 
  -5   3  20       49.36       50.48      5.91 o 
  -4   3  20       20.63       20.32      4.90 o 
  -3   3  20        9.24       17.55      4.77 o 
  -2   3  20       35.75       36.98      7.74 o 
  -1   3  20      115.44       98.44      9.77 o 
   0   3  20       60.45       65.51      9.87 o 
   1   3  20        5.45        5.69      3.11 o 
   2   3  20        1.80        2.74      4.61 o 
   3   3  20       15.84       16.47      5.13 o 
   4   3  20        1.62       -5.08      5.08 o 
   5   3  20        3.45       -0.56      4.76 o 
   6   3  20       10.42       11.82      5.31 o 
  -9   4  20        0.12       30.58     26.26 o 
  -8   4  20       11.43       13.06      7.99 o 
  -7   4  20       30.46       46.25      7.14 o 
  -6   4  20      132.30      139.44     10.16 o 
  -5   4  20       26.56       33.32      6.38 o 
  -4   4  20        6.03        6.59      3.87 o 
  -3   4  20       14.74       11.88      4.61 o 
  -2   4  20      105.57       89.51      9.62 o 
  -1   4  20       47.88       41.94      7.87 o 
   0   4  20       30.10       15.89      6.42 o 
   1   4  20        4.68        3.80      6.23 o 
   2   4  20        0.49       -1.32      3.82 o 
   3   4  20        0.02       -3.89      4.98 o 
   4   4  20       10.56       10.14      5.73 o 
   5   4  20       95.83      120.38     10.10 o 
   6   4  20        0.05       -4.14      4.75 o 
  -9   5  20        1.65       22.59     16.03 o 
  -8   5  20       35.30       47.73      7.16 o 
  -7   5  20        1.67        7.21      5.04 o 
  -6   5  20       33.02       44.74     10.40 o 
  -5   5  20        0.88        3.83      4.42 o 
  -4   5  20       32.78       36.49      6.30 o 
  -3   5  20       56.31       56.99      7.80 o 
  -2   5  20      227.15      197.91     22.26 o 
  -1   5  20        3.12        0.31      5.82 o 
   0   5  20       40.50       35.97      9.94 o 
   1   5  20       11.42        6.72      3.49 o 
   2   5  20       57.52       83.52      6.98 o 
   3   5  20       83.89       90.99      9.60 o 
   4   5  20        0.06       -0.11      5.46 o 
   5   5  20        6.87        6.85      7.33 o 
  -9   6  20        1.11       50.30     38.22 o 
  -8   6  20       12.80       18.93      8.81 o 
  -7   6  20        9.45       15.69      6.49 o 
  -6   6  20        0.73        7.54      5.13 o 
  -5   6  20        4.40        3.62      4.65 o 
  -4   6  20       34.98       37.95      7.84 o 
  -3   6  20       57.22       71.96     11.33 o 
  -2   6  20        1.05        4.45     12.29 o 
  -1   6  20        9.44       16.38      8.72 o 
   0   6  20       10.68        5.53      8.81 o 
   1   6  20        0.00        3.65      3.03 o 
   2   6  20        6.89       -3.18      5.43 o 
   3   6  20        5.86        8.10      6.25 o 
   4   6  20       61.01       82.93      9.60 o 
   5   6  20        0.02        8.64      8.39 o 
  -8   7  20        1.39       14.65      7.49 o 
  -7   7  20       12.50       23.98      9.92 o 
  -6   7  20        0.01       10.13      5.11 o 
  -5   7  20        0.55       10.70      5.20 o 
  -4   7  20       12.26        9.63      4.72 o 
  -3   7  20        0.08        3.62      4.43 o 
  -2   7  20       17.21       27.15      9.57 o 
  -1   7  20        1.65        0.84      8.18 o 
   0   7  20       20.28       27.57     15.14 o 
   1   7  20        0.23        7.93      3.43 o 
   2   7  20       44.28       61.02      8.53 o 
   3   7  20        0.18       10.78      9.82 o 
   4   7  20        5.39        9.80      7.12 o 
   5   7  20        4.94        1.02      5.52 o 
  -8   8  20        0.12        7.56      8.68 o 
  -7   8  20        4.03       10.24      5.50 o 
  -6   8  20        4.93        0.81      4.71 o 
  -5   8  20        2.67       -1.55      7.46 o 
  -4   8  20        0.84        1.28      4.65 o 
  -3   8  20       54.69       64.87      8.07 o 
  -2   8  20        9.80       20.80     14.88 o 
  -1   8  20        1.09        5.84      8.24 o 
   0   8  20        0.70        1.29     11.56 o 
   1   8  20        0.71        3.19      8.31 o 
   2   8  20        0.46        6.64      5.78 o 
   3   8  20       36.33       52.87      8.71 o 
   4   8  20        5.93       12.89      6.98 o 
  -7   9  20        0.45       12.07      5.76 o 
  -6   9  20        9.08       18.40      6.33 o 
  -5   9  20       14.01       18.17      7.12 o 
  -4   9  20       24.70       31.05     12.62 o 
  -3   9  20       19.54       18.43      5.98 o 
  -2   9  20       11.18       22.84      8.82 o 
  -1   9  20       62.71       91.68     19.20 o 
   0   9  20        5.25        4.18      9.05 o 
   1   9  20        0.06       -6.93     10.42 o 
   2   9  20        4.38       20.96      7.25 o 
   3   9  20        0.26       -0.66     11.49 o 
   4   9  20       28.25       39.42      8.40 o 
  -6  10  20       59.49      100.54     25.32 o 
  -5  10  20       51.12       77.63     18.70 o 
  -4  10  20        0.02        6.58      4.95 o 
  -3  10  20       41.24       50.01     11.12 o 
  -2  10  20       13.57       16.36      8.64 o 
  -1  10  20       80.58      108.65     14.58 o 
   0  10  20        1.15       10.24      8.82 o 
   1  10  20        2.61        2.63      9.14 o 
   2  10  20        5.68       -5.05      6.08 o 
   3  10  20        6.58        1.37      8.93 o 
  -5  11  20       22.73       43.52     18.69 o 
  -4  11  20        1.64       10.68      5.42 o 
  -3  11  20        4.17       -1.89      7.36 o 
  -2  11  20        0.85       -0.74     15.19 o 
  -1  11  20       21.50       28.03      9.52 o 
   0  11  20        6.13        6.19     12.97 o 
   1  11  20       14.74       23.82     10.81 o 
   2  11  20        0.03        7.40      8.99 o 
  -4  12  20       12.40       16.90      9.39 o 
  -3  12  20       13.58       32.72     22.66 o 
  -2  12  20        1.08        6.75     13.23 o 
  -1  12  20        4.88       11.35     14.82 o 
   0  12  20        0.37        2.51     22.48 o 
  -9   0  21        9.33       30.38      9.98 o 
  -7   0  21       24.94       32.23      9.96 o 
  -5   0  21        0.54       -2.61      8.90 o 
  -3   0  21        6.98        8.67      6.35 o 
  -1   0  21       74.83       86.59     12.02 o 
   1   0  21      104.80      124.90     13.84 o 
   3   0  21        5.85       -0.03      6.49 o 
   5   0  21       15.40       22.38     10.54 o 
  -9   1  21        9.75       11.56      6.38 o 
  -8   1  21        0.00       -1.35      9.79 o 
  -7   1  21        2.35        5.43      5.67 o 
  -6   1  21       39.67       54.76     14.50 o 
  -5   1  21        0.11       14.53      7.10 o 
  -4   1  21        6.54       25.57      5.15 o 
  -3   1  21       66.77       83.13      7.52 o 
  -2   1  21        0.26        1.22      4.79 o 
  -1   1  21        0.41       -3.24      5.18 o 
   0   1  21       19.51       21.56      6.40 o 
   1   1  21        8.24        9.60      6.26 o 
   2   1  21       11.25       15.46      6.41 o 
   3   1  21       51.84       61.42      6.95 o 
   4   1  21       15.51       19.30      6.12 o 
   5   1  21       43.99       54.33      6.23 o 
  -8   2  21        1.60        6.12      5.94 o 
  -7   2  21        4.84       22.92     10.08 o 
  -6   2  21        1.44       17.87      7.40 o 
  -5   2  21       73.06       84.02     10.42 o 
  -4   2  21       17.14       22.39      4.84 o 
  -3   2  21        0.96        1.66      5.42 o 
  -2   2  21        0.64        2.19      5.95 o 
  -1   2  21       66.02       79.05      7.92 o 
   0   2  21        4.14       11.08      6.05 o 
   1   2  21        0.46       -5.57      5.57 o 
   2   2  21        2.40       -2.34      3.16 o 
   3   2  21        0.93        0.97      5.71 o 
   4   2  21        5.65        6.21      4.88 o 
   5   2  21        0.14       -2.57      4.68 o 
  -8   3  21       13.60       21.98     10.50 o 
  -7   3  21       13.64       19.06     11.45 o 
  -6   3  21       18.15       22.00      7.09 o 
  -5   3  21        3.76       11.65     10.12 o 
  -4   3  21      120.75      133.42     10.51 o 
  -3   3  21       80.35       75.42     11.29 o 
  -2   3  21       16.00       31.80      7.61 o 
  -1   3  21       16.57        5.44      6.24 o 
   0   3  21       10.09        8.52      5.76 o 
   1   3  21       58.30       66.50      8.15 o 
   2   3  21       15.54       16.01      4.80 o 
   3   3  21        2.39       -5.11      5.11 o 
   4   3  21        0.08        2.80      5.58 o 
   5   3  21        6.47        4.07      6.29 o 
  -9   4  21        5.26        9.67     10.31 o 
  -8   4  21        0.81       19.76     15.81 o 
  -7   4  21        1.76       13.57      6.46 o 
  -6   4  21       21.80       35.76     11.25 o 
  -5   4  21        1.12        4.63      4.91 o 
  -4   4  21        3.05       -1.63      4.42 o 
  -3   4  21       86.45      104.03     10.07 o 
  -2   4  21       35.73       37.12      7.99 o 
  -1   4  21        0.05       -2.36      6.24 o 
   0   4  21        0.41        5.74      6.27 o 
   1   4  21        1.59        6.97      7.96 o 
   2   4  21       21.95       26.26      4.81 o 
   3   4  21        7.72        0.24      5.62 o 
   4   4  21        0.03       -2.81      5.54 o 
   5   4  21        0.05        2.42      5.69 o 
  -8   5  21        3.73       29.22     10.76 o 
  -7   5  21       17.09       38.36      7.39 o 
  -6   5  21       12.05       12.98      5.55 o 
  -5   5  21       31.09       47.00      8.89 o 
  -4   5  21       93.67       99.18      7.84 o 
  -3   5  21       11.26       14.27      6.48 o 
  -2   5  21        8.53       15.60      6.98 o 
  -1   5  21        8.95        5.02     15.30 o 
   0   5  21       72.07       90.77     12.77 o 
   1   5  21        1.81       -6.66      7.56 o 
   2   5  21       24.04       31.27      7.37 o 
   3   5  21       20.22       13.82      6.88 o 
   4   5  21        0.03       -1.24      5.85 o 
   5   5  21        0.16       -4.64      7.02 o 
  -8   6  21        5.78       90.10     15.49 o 
  -7   6  21        0.22       10.92     11.53 o 
  -6   6  21        0.00       11.24      5.52 o 
  -5   6  21       19.44       21.52      6.41 o 
  -4   6  21        4.43        5.48      4.38 o 
  -3   6  21      138.41      147.32     14.96 o 
  -2   6  21      175.21      155.96     32.10 o 
  -1   6  21       57.14       57.13     11.48 o 
   0   6  21        5.41        8.41      8.99 o 
   1   6  21        1.14       -8.03      8.03 o 
   2   6  21        0.17        2.67      6.06 o 
   3   6  21       13.82       10.84     12.91 o 
   4   6  21        5.25       17.02      7.26 o 
  -8   7  21        3.41        0.93     13.33 o 
  -7   7  21        1.87        5.93      7.50 o 
  -6   7  21        5.88       14.40      8.33 o 
  -5   7  21        2.56        2.38      5.08 o 
  -4   7  21       47.81       44.34      7.25 o 
  -3   7  21        0.00        7.17      7.94 o 
  -2   7  21        2.03        9.89     11.29 o 
  -1   7  21       21.38       19.09     10.55 o 
   0   7  21        0.55        4.83      8.56 o 
   1   7  21        8.31        5.85      9.42 o 
   2   7  21        3.83        4.17      6.58 o 
   3   7  21        1.36       -1.94      9.60 o 
   4   7  21        9.42        8.38      6.43 o 
  -7   8  21       28.53       59.04     19.51 o 
  -6   8  21       59.27       69.86     13.34 o 
  -5   8  21       21.12       30.77     13.17 o 
  -4   8  21       19.11       23.59      9.33 o 
  -3   8  21        7.07       10.63     17.19 o 
  -2   8  21        5.85        3.13      7.79 o 
  -1   8  21        7.09        6.48     22.13 o 
   0   8  21        0.12        3.33      8.85 o 
   1   8  21       18.77       38.58     11.82 o 
   2   8  21       43.56       51.09     17.24 o 
   3   8  21        6.48       11.00      6.53 o 
  -6   9  21        1.03        0.04     14.03 o 
  -5   9  21        1.93       10.75      6.16 o 
  -4   9  21        0.15       11.05      5.59 o 
  -3   9  21      196.84      224.10     18.14 o 
  -2   9  21       31.67       28.62     12.69 o 
  -1   9  21        2.88       -1.44      7.31 o 
   0   9  21        8.49       11.21      9.67 o 
   1   9  21       44.73       52.41     12.81 o 
   2   9  21        2.75        5.59      9.91 o 
   3   9  21        7.27       15.19      6.81 o 
  -5  10  21       24.65       57.54     21.11 o 
  -4  10  21        9.27       17.75     10.99 o 
  -3  10  21        0.41        6.48      9.32 o 
  -2  10  21       16.89       15.98     10.83 o 
  -1  10  21       50.65       88.20     13.33 o 
   0  10  21        2.16       -2.13     14.26 o 
   1  10  21        9.02       12.89      9.71 o 
   2  10  21        0.36        2.89      9.45 o 
  -4  11  21       23.15       35.91     10.12 o 
  -3  11  21       60.17       83.07     12.91 o 
  -2  11  21        3.67        8.32     11.01 o 
  -1  11  21       15.73       23.27      9.99 o 
   0  11  21        0.18        2.52     14.20 o 
  -8   0  22        1.26        2.16      8.34 o 
  -4   0  22        8.35        5.09     11.93 o 
  -2   0  22       30.14       47.68     15.54 o 
   0   0  22        0.43        1.40      8.21 o 
   2   0  22        8.94        7.13      9.38 o 
   4   0  22       49.98       51.96      9.07 o 
  -9   1  22        0.48        9.39      5.89 o 
  -8   1  22        0.31        0.38     11.77 o 
  -7   1  22        8.37        1.29     15.49 o 
  -6   1  22        6.24       24.20     14.58 o 
  -5   1  22       22.81       27.52      6.58 o 
  -4   1  22        0.91       -1.56      8.90 o 
  -3   1  22      102.94      122.46     13.38 o 
  -2   1  22        2.77        1.27      4.91 o 
  -1   1  22       49.14       54.63      7.41 o 
   0   1  22       16.76       14.01      6.33 o 
   1   1  22        5.59       -0.07      5.99 o 
   2   1  22       56.05       55.11      8.32 o 
   3   1  22       10.07        3.67      6.22 o 
   4   1  22        5.63        3.68      5.23 o 
   5   1  22       19.84       28.71      5.86 o 
  -8   2  22       36.45       30.94     12.97 o 
  -7   2  22        0.12       16.36     13.14 o 
  -6   2  22       59.37       80.57      7.27 o 
  -5   2  22        0.53       12.31      7.38 o 
  -4   2  22        1.68       14.78      5.82 o 
  -3   2  22       12.51       23.92      6.97 o 
  -2   2  22        8.95       15.90      6.86 o 
  -1   2  22        4.34        3.79      6.62 o 
   0   2  22        8.04        7.66      6.09 o 
   1   2  22        0.42       -3.47      5.77 o 
   2   2  22        0.30       -4.19      5.81 o 
   3   2  22       16.91       13.55      5.79 o 
   4   2  22        0.17       -5.32      5.32 o 
   5   2  22        0.07       -6.56      6.56 o 
  -8   3  22        9.43        8.27      6.21 o 
  -7   3  22       14.82       32.33     12.47 o 
  -6   3  22       42.40       57.06     16.20 o 
  -5   3  22        1.14       11.51      5.60 o 
  -4   3  22        9.24       21.47      5.03 o 
  -3   3  22        0.68       -1.57      7.32 o 
  -2   3  22       18.79       23.34      7.21 o 
  -1   3  22        0.04       -4.21      6.01 o 
   0   3  22        0.15       -0.29      6.19 o 
   1   3  22        3.73        4.65      6.63 o 
   2   3  22       35.60       36.40      7.68 o 
   3   3  22        0.02       -4.47      5.27 o 
   4   3  22        1.27       -4.94      4.94 o 
  -8   4  22        9.16       11.58      7.69 o 
  -7   4  22        0.35        9.84     11.52 o 
  -6   4  22        2.96       12.35     11.03 o 
  -5   4  22        3.57       13.80      8.33 o 
  -4   4  22       28.01       26.68      5.56 o 
  -3   4  22        1.14        0.29      7.82 o 
  -2   4  22      110.95      121.32     11.00 o 
  -1   4  22        3.07       13.77      6.96 o 
   0   4  22       15.55       18.92      7.61 o 
   1   4  22        3.25        2.51      8.80 o 
   2   4  22       62.09       92.68     17.72 o 
   3   4  22       46.90       54.50      9.87 o 
   4   4  22        2.91        2.69      6.46 o 
  -8   5  22        0.01       29.14     27.53 o 
  -7   5  22       35.53       54.80     18.71 o 
  -6   5  22       14.96       35.72     11.71 o 
  -5   5  22        1.04       10.75      4.95 o 
  -4   5  22       12.97       18.87      5.41 o 
  -3   5  22       13.16       17.38      7.19 o 
  -2   5  22        2.59       -5.24      5.93 o 
  -1   5  22       31.24       40.63     18.54 o 
   0   5  22       33.68       36.92     10.86 o 
   1   5  22       10.41        9.47      9.34 o 
   2   5  22        4.16        8.99     10.01 o 
   3   5  22        5.24        7.78      6.88 o 
   4   5  22        7.15       -7.41      9.21 o 
  -7   6  22       26.56       53.14     21.13 o 
  -6   6  22        0.12       17.88     15.52 o 
  -5   6  22        2.08       20.45      5.58 o 
  -4   6  22        9.52        8.20     10.80 o 
  -3   6  22        1.17       13.41      7.96 o 
  -2   6  22        0.90        5.68     12.78 o 
  -1   6  22       16.79       31.03     10.19 o 
   0   6  22        0.58        2.57      8.72 o 
   1   6  22        0.11       -6.58      8.46 o 
   2   6  22        9.32        7.99      9.28 o 
   3   6  22       31.22       50.43      8.78 o 
   4   6  22        0.32        2.92      8.19 o 
  -7   7  22        9.08       19.13      8.31 o 
  -6   7  22        3.13        8.86      8.52 o 
  -5   7  22      123.74      157.94     15.11 o 
  -4   7  22       26.40       23.20     14.31 o 
  -3   7  22        0.51       13.04      8.12 o 
  -2   7  22       12.20       17.24      9.61 o 
  -1   7  22        5.44        9.34     10.32 o 
   0   7  22       42.52       40.26     25.11 o 
   1   7  22       16.90       18.42     10.00 o 
   2   7  22       58.59       83.03     25.35 o 
   3   7  22        1.71       -5.47      5.47 o 
  -6   8  22        0.58       23.05     13.41 o 
  -5   8  22       77.65      112.14     22.04 o 
  -4   8  22        0.48        7.85      5.60 o 
  -3   8  22       45.24       53.50     11.56 o 
  -2   8  22        0.48        1.63     12.66 o 
  -1   8  22       26.76       16.57     12.52 o 
   0   8  22       11.91        7.80     11.55 o 
   1   8  22        6.28        6.22      9.78 o 
   2   8  22       14.41       17.88     10.82 o 
  -5   9  22        6.91       27.98     13.16 o 
  -4   9  22        0.42        4.20     23.18 o 
  -3   9  22       33.48       40.94     11.29 o 
  -2   9  22        3.33        3.03      8.11 o 
  -1   9  22        3.40       13.48      8.85 o 
   0   9  22       24.35       27.10     10.34 o 
   1   9  22        2.22      -10.02     18.33 o 
   2   9  22        7.72       18.76     10.51 o 
  -4  10  22        6.46       44.41     24.15 o 
  -3  10  22        6.81       12.09     13.75 o 
  -2  10  22        0.23        3.55     17.65 o 
  -1  10  22      110.22      158.43     36.33 o 
   0  10  22        7.77       10.68     15.99 o 
  -7   0  23       12.75       -7.71      7.71 o 
  -5   0  23       25.64        3.36     12.64 o 
  -3   0  23       71.11       88.42     19.48 o 
  -1   0  23        8.64       10.41      8.71 o 
   1   0  23        0.41       -1.93     13.34 o 
   3   0  23       23.08        9.90      9.91 o 
  -8   1  23       15.12       25.80      7.12 o 
  -7   1  23        0.00        3.54      6.58 o 
  -6   1  23       30.01       46.20      8.07 o 
  -5   1  23       31.10       29.20     10.26 o 
  -4   1  23        2.06       -0.42      8.65 o 
  -3   1  23        0.37        0.02      8.68 o 
  -2   1  23        2.15        9.24      5.12 o 
  -1   1  23       21.85       22.83      6.42 o 
   0   1  23       21.80       21.29      6.80 o 
   1   1  23       49.01       64.67      8.67 o 
   2   1  23       29.01       29.78      7.87 o 
   3   1  23        6.50        3.68      6.65 o 
   4   1  23        0.20       -5.67      5.67 o 
  -8   2  23        7.41       -3.29      5.53 o 
  -7   2  23        0.21        7.90      6.15 o 
  -6   2  23        0.01       23.30     17.76 o 
  -5   2  23       16.08       39.40     14.75 o 
  -4   2  23        7.79       18.95      7.50 o 
  -3   2  23        0.86        9.44      6.06 o 
  -2   2  23       12.36       11.57      6.84 o 
  -1   2  23       39.71       45.78      8.75 o 
   0   2  23       31.96       36.71      7.39 o 
   1   2  23        4.12       -2.15      5.98 o 
   2   2  23       14.49       17.88      7.28 o 
   3   2  23       21.99       25.00      7.67 o 
   4   2  23        0.31        5.99      8.84 o 
  -7   3  23        1.50        3.25      6.47 o 
  -6   3  23        5.25       24.84      9.67 o 
  -5   3  23        8.40       33.03     11.25 o 
  -4   3  23       10.95       22.80      7.11 o 
  -3   3  23       38.23       42.83      8.28 o 
  -2   3  23      112.56      127.94     11.33 o 
  -1   3  23        2.34       -5.43      6.44 o 
   0   3  23       45.25       65.99     12.73 o 
   1   3  23       36.69       49.66     11.40 o 
   2   3  23        0.25        2.92      9.69 o 
   3   3  23       76.81      107.87     12.97 o 
   4   3  23       36.20       33.14      7.73 o 
  -7   4  23        0.00       34.24     26.58 o 
  -6   4  23        3.50       10.64     15.63 o 
  -5   4  23       19.28       26.16     10.52 o 
  -4   4  23       21.27       25.62      7.65 o 
  -3   4  23        0.82        0.81      7.59 o 
  -2   4  23        0.01        0.17      6.26 o 
  -1   4  23        0.01       -6.42      6.42 o 
   0   4  23        0.67        3.32      8.35 o 
   1   4  23        0.14       -2.17     13.44 o 
   2   4  23        0.86        8.80     10.42 o 
   3   4  23        2.85        8.43     10.36 o 
  -7   5  23        2.75       26.88     21.56 o 
  -6   5  23        6.82       23.89     17.91 o 
  -5   5  23        5.78       18.91      9.75 o 
  -4   5  23        0.18        9.74      9.96 o 
  -3   5  23       17.66       23.71      7.75 o 
  -2   5  23       82.51       91.07     13.42 o 
  -1   5  23       12.20       10.14      9.08 o 
   0   5  23       17.74       25.63     10.24 o 
   1   5  23        7.31        1.95      8.91 o 
   2   5  23        9.91       -3.10     25.79 o 
   3   5  23        0.25       -8.57      8.57 o 
  -7   6  23       10.06       58.82     16.39 o 
  -6   6  23        6.04       23.45     18.32 o 
  -5   6  23       23.26       49.61     16.61 o 
  -4   6  23       38.62       55.47     34.95 o 
  -3   6  23       13.21        7.41      8.39 o 
  -2   6  23        0.52        1.47      9.26 o 
  -1   6  23        0.23        8.51      8.84 o 
   0   6  23       14.78       18.47     10.16 o 
   1   6  23        4.08       -4.71      8.58 o 
   2   6  23       15.35       29.98     12.09 o 
   3   6  23        0.01        9.35      9.43 o 
  -6   7  23       33.19       43.48     12.42 o 
  -5   7  23       33.46       57.74     13.32 o 
  -4   7  23       11.49       38.21     32.40 o 
  -3   7  23       31.17       40.27     19.18 o 
  -2   7  23        1.44       -2.09     19.01 o 
  -1   7  23        8.64       19.18     11.49 o 
   0   7  23        0.23        5.60     10.24 o 
   1   7  23       45.70       38.09     12.17 o 
   2   7  23       32.19       29.89     11.57 o 
  -5   8  23       32.55       63.04     31.00 o 
  -4   8  23       34.03      119.60     22.57 o 
  -3   8  23      132.10      178.53     45.42 o 
  -2   8  23        2.39        2.14     19.78 o 
  -1   8  23        0.19        7.85      8.27 o 
   0   8  23        0.89        8.07      9.43 o 
   1   8  23        5.58       12.41     10.06 o 
  -4   9  23        5.45       28.08     38.95 o 
  -3   9  23       72.49      109.65     28.19 o 
  -2   9  23        2.70        4.61     11.21 o 
  -1   9  23       40.19       51.77     14.84 o 
   0   9  23        2.28        4.57     14.19 o 
  -6   0  24        5.25       10.71     14.20 o 
  -4   0  24       12.22        3.67     13.32 o 
  -2   0  24       33.12       57.29     35.83 o 
   0   0  24       14.42        7.04      9.28 o 
   2   0  24        2.74        2.00      9.59 o 
  -7   1  24        7.43       23.62      8.37 o 
  -6   1  24       15.05        3.23      9.41 o 
  -5   1  24       15.17       19.50      9.96 o 
  -4   1  24       18.09       15.05     10.19 o 
  -3   1  24        0.38       -7.92      7.92 o 
  -2   1  24        0.44        2.35      8.45 o 
  -1   1  24        0.23       -1.20      7.14 o 
   0   1  24       26.16       33.37      7.56 o 
   1   1  24        6.30        0.67      9.36 o 
   2   1  24        0.00        5.79      7.13 o 
   3   1  24        1.78       -1.96      6.35 o 
  -7   2  24        0.03       -8.20      9.51 o 
  -6   2  24        5.17       -5.32      5.32 o 
  -5   2  24       26.87       33.27     10.71 o 
  -4   2  24       24.15       13.57     10.17 o 
  -3   2  24       23.67       30.64      7.95 o 
  -2   2  24        0.91        0.49      6.64 o 
  -1   2  24        0.14       -1.01      6.78 o 
   0   2  24       43.99       57.64      9.71 o 
   1   2  24       11.12       16.85      7.36 o 
   2   2  24        2.44       -2.62      6.29 o 
   3   2  24        6.46       11.72      9.12 o 
  -7   3  24        0.06        7.30      6.37 o 
  -6   3  24        5.77       17.57      6.85 o 
  -5   3  24        0.72       31.47     26.62 o 
  -4   3  24        5.20        2.13      9.47 o 
  -3   3  24        6.15        9.22      7.68 o 
  -2   3  24        2.45        7.97      6.84 o 
  -1   3  24        1.72        1.49      8.93 o 
   0   3  24       39.19       44.10      9.15 o 
   1   3  24        0.02        1.26      9.39 o 
   2   3  24        2.11       -6.64      9.23 o 
   3   3  24       10.95       -2.89      9.54 o 
  -6   4  24        3.13        6.74      5.86 o 
  -5   4  24        0.00       -2.70     11.20 o 
  -4   4  24       38.57       49.69      8.74 o 
  -3   4  24       10.28       16.83      8.43 o 
  -2   4  24        2.18        0.54      6.42 o 
  -1   4  24       19.74       18.17     16.70 o 
   0   4  24        7.22        8.72      9.57 o 
   1   4  24        6.96       10.71     10.37 o 
   2   4  24        0.01       -8.94      8.94 o 
  -6   5  24        5.95       28.28     13.09 o 
  -5   5  24        4.12       18.61     13.41 o 
  -4   5  24        8.12       16.21      8.65 o 
  -3   5  24        0.02        8.43      9.46 o 
  -2   5  24        2.21        7.05      8.16 o 
  -1   5  24        4.29        3.97      8.24 o 
   0   5  24        2.66        4.47      9.18 o 
   1   5  24        5.31        4.43     14.01 o 
   2   5  24       15.26       29.95     13.30 o 
  -5   6  24       30.10       92.11     58.56 o 
  -4   6  24       21.74       27.52     10.18 o 
  -3   6  24        0.52        4.63     18.51 o 
  -2   6  24        1.71       -0.82     17.08 o 
  -1   6  24        2.54        4.97      8.54 o 
   0   6  24       37.59       49.43     17.09 o 
   1   6  24       25.31       23.41     11.21 o 
  -5   7  24       68.79       54.45     18.58 o 
  -4   7  24       11.84       46.06     34.26 o 
  -3   7  24        8.60        8.97     17.25 o 
  -2   7  24        1.16       17.06      9.20 o 
  -1   7  24        5.99       10.24     17.65 o 
   0   7  24       12.88       20.84      9.79 o 
  -3   8  24       28.78       61.59     23.97 o 
  -2   8  24        0.54        8.68     13.47 o 
  -1   8  24       15.88        7.31      8.72 o 
  -5   0  25       13.08       15.22     14.58 o 
  -3   0  25        1.52       10.67     14.03 o 
  -1   0  25        0.33        8.03     11.44 o 
   1   0  25      148.76      175.16     30.59 o 
  -6   1  25        0.04       -5.98      9.01 o 
  -5   1  25       12.28        6.67      9.38 o 
  -4   1  25        0.30        1.62      9.40 o 
  -3   1  25        0.06       -1.06      8.96 o 
  -2   1  25        1.17       11.58     11.91 o 
  -1   1  25       49.92       53.16     16.10 o 
   0   1  25        0.54        5.00      6.34 o 
   1   1  25       15.15       21.01      9.72 o 
   2   1  25       16.89       19.02      7.70 o 
  -4   2  25        0.05       -0.62      8.92 o 
  -3   2  25        1.79       12.09     14.53 o 
  -2   2  25       12.96       18.80     10.25 o 
  -1   2  25        1.45       -2.99      6.73 o 
   0   2  25        4.02        3.62      7.14 o 
   1   2  25       11.22        2.46      7.23 o 
   2   2  25       17.69       13.09     10.63 o 
  -5   3  25        0.24       14.17     14.54 o 
  -4   3  25        8.83       -4.03      9.64 o 
  -3   3  25        7.43       -4.01      8.87 o 
  -2   3  25        0.39       -0.24      6.29 o 
  -1   3  25        0.03        0.20      6.52 o 
   0   3  25        2.60       -1.76      9.79 o 
   1   3  25        5.17        5.62     10.65 o 
  -5   4  25        0.71       14.90     15.14 o 
  -4   4  25        4.53        2.12      9.72 o 
  -3   4  25       14.01       20.68     14.19 o 
  -2   4  25        2.19       10.57     15.26 o 
  -1   4  25        1.98       14.21      9.13 o 
   0   4  25        6.37        0.71      9.18 o 
   1   4  25        6.31       -2.46     11.10 o 
  -5   5  25       30.56       35.52     11.62 o 
  -4   5  25        1.55       21.35     17.62 o 
  -3   5  25        1.94       10.51     14.92 o 
  -2   5  25        2.14        2.05     18.19 o 
  -1   5  25       12.33       17.31      9.56 o 
   0   5  25       38.81       53.57     23.58 o 
  -3   6  25        0.82       -1.03     13.36 o 
  -2   6  25        1.85       12.01     17.50 o 
  -1   6  25        0.84        5.58      9.81 o 
  -4   0  26       12.27       10.70     15.09 o 
  -2   0  26        4.17       -7.42     13.02 o 
   0   0  26        0.51        1.03     19.93 o 
  -5   1  26        0.84       -8.62      8.62 o 
  -4   1  26        9.48       -2.92      9.59 o 
  -3   1  26        0.03       10.70      9.89 o 
  -2   1  26        4.82       24.39     10.41 o 
  -1   1  26        1.35       -1.84     10.19 o 
   0   1  26       20.22       22.41      8.37 o 
  -4   2  26       16.61       13.57     10.74 o 
  -3   2  26       22.61       36.68     11.60 o 
  -2   2  26        0.48       -0.86      9.23 o 
  -1   2  26       29.02       30.00      8.42 o 
   0   2  26        8.24        5.63     12.12 o 
  -4   3  26        2.36       -9.07      9.07 o 
  -3   3  26        4.56       -7.28      9.02 o 
  -2   3  26        0.27       -8.24      8.24 o 
  -1   3  26        2.06       -1.79     14.16 o 
  -3   4  26        0.35      -10.49     12.87 o 
  -2   4  26       16.88       41.34     11.99 o 
                                                 
